# Supplementary material for: Population Genomics and Haplotype Analysis in Bread Wheat Identify a Gene Regulating Glume Pubescence
Source: Front Plant Sci. 2022 Jul 13;13:897772. doi: 10.3389/fpls.2022.897772 (PMC9328021; doi:10.3389/fpls.2022.897772)
Supplement: Supplementary file 1 [file Data_Sheet_1.XLSX]

## Sheet: Table S1
Table S1 The details of 352 selected hexaploid wheat accessions
Internal_ID	Accession ID	Type	Name	Species	Origin	Geographical group	Gp record	Gp checked *	spike figure in website
ExomeCapture-Cltr-11223	CItr 11223	Landrace	Croatia 1	Triticum aestivum L. subsp. aestivum	Croatia	East Europe	3	3	-
ExomeCapture-DAS5-001797	CItr 12345	UNCERTAIN	Red Egyptian	Triticum aestivum L. subsp. aestivum	Egypt	North Africa	1	1	https://npgsweb.ars-grin.gov/gringlobal/ImgDisplay?id=1060144
ExomeCapture-DAS5-001203	CItr 12808	UNCERTAIN	Australith	Triticum aestivum L. subsp. aestivum	Israel	Middle Asia	1	1	-
ExomeCapture-DAS5-003410	CItr 12811	Cultivar	'Esteana'	Triticum aestivum L. subsp. aestivum	Rio Grande do Sul, Brazil	Latin America	1	1	-
ExomeCapture-DAS5-001843	CItr 13270	Cultivar	Sel. 18	Triticum aestivum L. subsp. aestivum	Alberta, Canada	North America	1	1	https://npgsweb.ars-grin.gov/gringlobal/ImgDisplay?id=1062981
ExomeCapture-DAS5-001582	CItr 13457	Cultivar	'Lathrop'	Triticum aestivum L. subsp. aestivum	Wisconsin, United States	North America	3	1	https://npgsweb.ars-grin.gov/gringlobal/ImgDisplay?id=1063654
ExomeCapture-DAS5-004469	CItr 13701	Cultivar	'Knox 62'	Triticum aestivum L. subsp. aestivum	Indiana, United States	North America	1	1	-
ExomeCapture-DAS5-004200	CItr 14087	UNCERTAIN	CI 14087	Triticum aestivum L. subsp. aestivum	Unknown	-	1	1	-
ExomeCapture-DAS5-003471	CItr 14204	Cultivar	2821-3B-1B-2B-5T	Triticum aestivum L. subsp. aestivum	Colombia	Latin America	1	1	https://npgsweb.ars-grin.gov/gringlobal/ImgDisplay?id=1066432
ExomeCapture-DAS5-003430	CItr 14261	Cultivar	60 GRR 108	Triticum aestivum L. subsp. aestivum	Canada	North America	1	1	https://npgsweb.ars-grin.gov/gringlobal/ImgDisplay?id=1066696
ExomeCapture-DAS5-001740	CItr 14313	Cultivar	P-9916-9T-1B-2T-1B	Triticum aestivum L. subsp. aestivum	Ciudad de México, Mexico	Latin America	1	1	https://npgsweb.ars-grin.gov/gringlobal/ImgDisplay?id=1066930
ExomeCapture-DAS5-004553	CItr 14351	Cultivar	'Prima'	Triticum aestivum L. subsp. aestivum	Région wallonne, Belgium	West Europe	1	1	-
ExomeCapture-DAS5-003402	CItr 14371	Cultivar	8475-59	Triticum aestivum L. subsp. aestivum	Rio Grande do Sul, Brazil	Latin America	1	1	https://npgsweb.ars-grin.gov/gringlobal/ImgDisplay?id=1067185
ExomeCapture-DAS5-003499	CItr 14392	Cultivar	9808-4B-4T-1B-2T-1B	Triticum aestivum L. subsp. aestivum	Ecuador	Latin America	1	1	https://npgsweb.ars-grin.gov/gringlobal/ImgDisplay?id=1067250
ExomeCapture-DAS5-003497	CItr 14397	Cultivar	9067-2B-1T-1B-1T-1B-2T	Triticum aestivum L. subsp. aestivum	Ecuador	Latin America	5	1	https://npgsweb.ars-grin.gov/gringlobal/ImgDisplay?id=1067263
ExomeCapture-DAS5-003907	CItr 14400	Cultivar	3-18-57	Triticum aestivum L. subsp. aestivum	Peru	Latin America	5	5	-
ExomeCapture-DAS5-001368	CItr 14817	Landrace	ELS 6404-128-1	Triticum aestivum L. subsp. aestivum	Eritrea	South Africa	1	1	-
ExomeCapture-DAS5-001453	CItr 15090	UNCERTAIN	Hard Red Calcutta	Triticum aestivum L. subsp. aestivum	Saskatchewan, Canada	North America	3	1	https://npgsweb.ars-grin.gov/gringlobal/ImgDisplay?id=1070123
ExomeCapture-Cltr-15134	CItr 15134	Landrace	Local White	Triticum aestivum L. subsp. aestivum	Pakistan	East Asia	1	1	https://npgsweb.ars-grin.gov/gringlobal/ImgDisplay?id=1070290
ExomeCapture-Cltr-15144	CItr 15144	Landrace	Hallany	Triticum aestivum L. subsp. aestivum	Saudi Arabia	Middle Asia	5	5	-
ExomeCapture-DAS5-001470	CItr 15185	UNCERTAIN	Hudeiba 154	Triticum aestivum L. subsp. aestivum	Sudan	South Africa	1	1	https://npgsweb.ars-grin.gov/gringlobal/ImgDisplay?id=1070470
ExomeCapture-DAS5-001551	CItr 15397	UNCERTAIN	Khosti	Triticum aestivum L. subsp. aestivum	Lebanon	Middle Asia	9	1	https://npgsweb.ars-grin.gov/gringlobal/ImgDisplay?id=1071394
ExomeCapture-DAS5-004072	CItr 15412	Landrace	3144-19	Triticum aestivum L. subsp. aestivum	Siliana, Tunisia	North Africa	1	1	https://npgsweb.ars-grin.gov/gringlobal/ImgDisplay?id=1071466
ExomeCapture-DAS5-001399	CItr 15416	Landrace	Frigui	Triticum aestivum L. subsp. aestivum	La Manouba, Tunisia	North Africa	1	1	https://npgsweb.ars-grin.gov/gringlobal/ImgDisplay?id=1071486
ExomeCapture-DAS5-004078	CItr 15511	Landrace	Fritissa	Triticum aestivum L. subsp. aestivum	Tozeur, Tunisia	North Africa	1	1	https://npgsweb.ars-grin.gov/gringlobal/ImgDisplay?id=1072001
ExomeCapture-DAS5-001731	CItr 17470	Cultivar	OK75Abd-380	Triticum aestivum L. subsp. aestivum	Oklahoma, United States	North America	1	1	https://npgsweb.ars-grin.gov/gringlobal/ImgDisplay?id=1079287
ExomeCapture-Cltr-2804	CItr 2804	Landrace	CI 2804	Triticum aestivum L. subsp. aestivum	Puebla, Mexico	Latin America	1	1	-
ExomeCapture-Cltr-4175	CItr 4175	Landrace	Candeal	Triticum aestivum L. subsp. aestivum	Philippines	East Asia	1	1	https://npgsweb.ars-grin.gov/gringlobal/ImgDisplay?id=1027196
ExomeCapture-DAS5-004425	CItr 6316	Cultivar	'Gold Drop'	Triticum aestivum L. subsp. aestivum	England, United Kingdom	West Europe	1	1	-
ExomeCapture-DAS5-004364	CItr 6698	Cultivar	CI 6698	Triticum aestivum L. subsp. aestivum	Saskatchewan, Canada	North America	5	5	-
ExomeCapture-Cltr-7635	CItr 7635	Landrace	FHB 51932	Triticum aestivum L. subsp. aestivum	Russian Federation	Sovietunion	1	1	https://npgsweb.ars-grin.gov/gringlobal/ImgDisplay?id=1040588
ExomeCapture-DAS5-003961	CItr 7706	Landrace	Chorol	Triticum aestivum L. subsp. aestivum	Primorskij kraj, Russian Federation	Sovietunion	1	1	https://npgsweb.ars-grin.gov/gringlobal/ImgDisplay?id=1040900
ExomeCapture-DAS5-004209	CItr 8118	UNCERTAIN	CI 8118	Triticum aestivum L. subsp. aestivum	Unknown	-	1	1	-
ExomeCapture-DAS5-004242	CItr 8359	UNCERTAIN	4	Triticum aestivum L. subsp. aestivum	Táchira, Venezuela	Latin America	1	1	https://npgsweb.ars-grin.gov/gringlobal/ImgDisplay?id=1043367
ExomeCapture-DAS5-004114	PI 111244	Landrace	1407	Triticum aestivum L. subsp. aestivum	Edirne, Turkey	Middle Asia	9	9	-
ExomeCapture-DAS5-003329	PI 113916	Cultivar	'Currawa'	Triticum aestivum L. subsp. aestivum	Victoria, Australia	Oceania	1	1	https://npgsweb.ars-grin.gov/gringlobal/ImgDisplay?id=1130028
ExomeCapture-DAS5-003578	PI 115838	Cultivar	4453/31	Triticum aestivum L. subsp. aestivum	Germany	West Europe	1	1	https://npgsweb.ars-grin.gov/gringlobal/ImgDisplay?id=1130497
ExomeCapture-DAS5-004586	PI 116232	Cultivar	Solid Straw Tuscan	Triticum aestivum L. subsp. aestivum	South Island, New Zealand	Oceania	1	1	https://npgsweb.ars-grin.gov/gringlobal/ImgDisplay?id=1130580
ExomeCapture-DAS5-003754	PI 117621	Cultivar	C 10859	Triticum aestivum L. subsp. aestivum	Rift Valley, Kenya	South Africa	1	1	https://npgsweb.ars-grin.gov/gringlobal/ImgDisplay?id=1131435
ExomeCapture-DAS5-003319	PI 117634	Cultivar	5135	Triticum aestivum L. subsp. aestivum	New South Wales, Australia	Oceania	1	1	https://npgsweb.ars-grin.gov/gringlobal/ImgDisplay?id=1131448
ExomeCapture-DAS5-003318	PI 117731	Cultivar	508	Triticum aestivum L. subsp. aestivum	New South Wales, Australia	Oceania	1	1	https://npgsweb.ars-grin.gov/gringlobal/ImgDisplay?id=1131501
ExomeCapture-DAS5-003327	PI 117752	Cultivar	C9458	Triticum aestivum L. subsp. aestivum	New South Wales, Australia	Oceania	1	1	https://npgsweb.ars-grin.gov/gringlobal/ImgDisplay?id=1131514
ExomeCapture-DAS5-003316	PI 117758	Cultivar	428	Triticum aestivum L. subsp. aestivum	New South Wales, Australia	Oceania	1	1	https://npgsweb.ars-grin.gov/gringlobal/ImgDisplay?id=1131520
ExomeCapture-DAS5-001271	PI 118896	Cultivar	C 9965	Triticum aestivum L. subsp. aestivum	Rift Valley, Kenya	South Africa	3	3	https://npgsweb.ars-grin.gov/gringlobal/ImgDisplay?id=1131720
ExomeCapture-DAS5-003753	PI 124739	Cultivar	C 10854	Triticum aestivum L. subsp. aestivum	Rift Valley, Kenya	South Africa	1	1	https://npgsweb.ars-grin.gov/gringlobal/ImgDisplay?id=1132575
ExomeCapture-DAS5-003338	PI 124847	Cultivar	G-29-14-0-3-1-0	Triticum aestivum L. subsp. aestivum	New South Wales, Australia	Oceania	1	1	https://npgsweb.ars-grin.gov/gringlobal/ImgDisplay?id=1132613
ExomeCapture-DAS5-003279	PI 135048	Landrace	4617	Triticum aestivum L. subsp. aestivum	Samangān, Afghanistan	Middle Asia	1	1	https://npgsweb.ars-grin.gov/gringlobal/ImgDisplay?id=1134536
ExomeCapture-DAS5-004024	PI 136570	Landrace	Coruche	Triticum aestivum L. subsp. aestivum	Extremadura, Spain	West Europe	1	1	https://npgsweb.ars-grin.gov/gringlobal/ImgDisplay?id=1134735
ExomeCapture-DAS5-003980	PI 145724	Landrace	37	Triticum aestivum L. subsp. aestivum	'Asīr, Saudi Arabia	Middle Asia	1	1	-
ExomeCapture-WSC-8-9	PI 153785	Landrace	Goiana	Triticum aestivum L. subsp. aestivum	Goiás, Brazil	Latin America	1	1	https://npgsweb.ars-grin.gov/gringlobal/ImgDisplay?id=1136788
ExomeCapture-DAS5-001696	PI 155269	Cultivar	'Norin 36'	Triticum aestivum L. subsp. aestivum	Miyazaki, Japan	East Asia	1	1	https://npgsweb.ars-grin.gov/gringlobal/ImgDisplay?id=1137269
ExomeCapture-DAS5-001396	PI 157902	Cultivar	'Florio'	Triticum aestivum L. subsp. aestivum	Italy	West Europe	9	9	https://npgsweb.ars-grin.gov/gringlobal/ImgDisplay?id=1138092
ExomeCapture-DAS5-004695	PI 157949	Landrace	Romano	Triticum aestivum L. subsp. aestivum	Sicilia, Italy	West Europe	1	1	https://npgsweb.ars-grin.gov/gringlobal/ImgDisplay?id=1138129
ExomeCapture-DAS5-004691	PI 15865	Cultivar	'Red Winter'	Triticum aestivum L. subsp. spelta (L.) Thell.	Washington, United States	North America	1	1	-
ExomeCapture-WSC-8-5	PI 166180	Landrace	9726	Triticum aestivum L. subsp. aestivum	Madhya Pradesh, India	East Asia	1	1	-
ExomeCapture-WSC-8-4	PI 166333	Landrace	Mahlut	Triticum aestivum L. subsp. aestivum	Urfa, Turkey	Middle Asia	1	1	https://npgsweb.ars-grin.gov/gringlobal/ImgDisplay?id=1143142
ExomeCapture-DAS5-004183	PI 168680	UNCERTAIN	Bearded Spelt	Triticum aestivum L. subsp. spelta (L.) Thell.	Washington, United States	North America	1	1	-
ExomeCapture-DAS5-003999	PI 170910	Cultivar	163-2-1-1	Triticum aestivum L. subsp. aestivum	Transvaal, South Africa	South Africa	1	1	https://npgsweb.ars-grin.gov/gringlobal/ImgDisplay?id=1147209
ExomeCapture-DAS5-004000	PI 170911	Cultivar	166-2-M-M	Triticum aestivum L. subsp. aestivum	Transvaal, South Africa	South Africa	1	1	https://npgsweb.ars-grin.gov/gringlobal/ImgDisplay?id=1147212
ExomeCapture-DAS5-004421	PI 174639	Landrace	Gentil Rosso	Triticum aestivum L. subsp. aestivum	Italy	West Europe	1	1	-
ExomeCapture-WSC-8-6	PI 177943	Landrace	Akova	Triticum aestivum L. subsp. aestivum	Bursa, Turkey	Middle Asia	1	1	https://npgsweb.ars-grin.gov/gringlobal/ImgDisplay?id=1154185
ExomeCapture-DAS5-004606	PI 178184	Landrace	Tir	Triticum aestivum L. subsp. aestivum	Van, Turkey	Middle Asia	5	5	https://npgsweb.ars-grin.gov/gringlobal/ImgDisplay?id=1154419
ExomeCapture-DAS5-001553	PI 181469	Cultivar	'Kimmo'	Triticum aestivum L. subsp. aestivum	Finland	West Europe	3	1	https://npgsweb.ars-grin.gov/gringlobal/ImgDisplay?id=1157044
ExomeCapture-DAS5-004012	PI 184602	UNCERTAIN	3CX3C	Triticum aestivum L. subsp. aestivum	Spain	West Europe	1	1	https://npgsweb.ars-grin.gov/gringlobal/ImgDisplay?id=1159684
ExomeCapture-DAS5-003849	PI 185358	UNCERTAIN	Bic 386	Triticum aestivum L. subsp. aestivum	Morocco	North Africa	1	1	https://npgsweb.ars-grin.gov/gringlobal/ImgDisplay?id=1160065
ExomeCapture-DAS5-001493	PI 185713	Cultivar	'Ideal'	Triticum aestivum L. subsp. aestivum	Portugal	West Europe	1	1	-
ExomeCapture-WSC-8-2	PI 185715	Landrace	Ruivo	Triticum aestivum L. subsp. aestivum	Portalegre, Portugal	West Europe	1	1	-
ExomeCapture-DAS5-004660	PI 189830	Cultivar	Sel. 49-2852 H1073	Triticum aestivum L. subsp. aestivum	Santa Fe, Argentina	Latin America	1	1	https://npgsweb.ars-grin.gov/gringlobal/ImgDisplay?id=1161863
ExomeCapture-DAS5-001845	PI 189831	Cultivar	Sel. 49-2914 H1096	Triticum aestivum L. subsp. aestivum	Santa Fe, Argentina	Latin America	9	1	https://npgsweb.ars-grin.gov/gringlobal/ImgDisplay?id=1161864
ExomeCapture-DAS5-001859	PI 190451	Cultivar	'Snogg'	Triticum aestivum L. subsp. aestivum	Norway	West Europe	1	1	-
ExomeCapture-DAS5-003357	PI 190982	Cultivar	2531	Triticum aestivum L. subsp. sphaerococcum (Percival) Mac Key	Belgium	West Europe	1	1	-
ExomeCapture-DAS5-004020	PI 191014	Landrace	Ballobar	Triticum aestivum L. subsp. aestivum	Aragón, Spain	West Europe	1	1	https://npgsweb.ars-grin.gov/gringlobal/ImgDisplay?id=1162462
ExomeCapture-DAS5-001212	PI 191016	Landrace	Barbilla	Triticum aestivum L. subsp. aestivum	Canarias, Spain	West Europe	1	1	https://npgsweb.ars-grin.gov/gringlobal/ImgDisplay?id=1162464
ExomeCapture-DAS5-004010	PI 191039	Cultivar	2083	Triticum aestivum L. subsp. aestivum	Aragón, Spain	West Europe	3	3	-
ExomeCapture-DAS5-004451	PI 191240	Landrace	Jeja de Conesa	Triticum aestivum L. subsp. aestivum	Catalunya, Spain	West Europe	1	1	https://npgsweb.ars-grin.gov/gringlobal/ImgDisplay?id=1162684
ExomeCapture-DAS5-004342	PI 191272	UNCERTAIN	Blanc Precoce	Triticum aestivum L. subsp. aestivum	Belgium	West Europe	1	1	https://npgsweb.ars-grin.gov/gringlobal/ImgDisplay?id=1162714
ExomeCapture-DAS5-004343	PI 191304	Cultivar	'Bledor'	Triticum aestivum L. subsp. aestivum	Région wallonne, Belgium	West Europe	1	1	https://npgsweb.ars-grin.gov/gringlobal/ImgDisplay?id=1162749
ExomeCapture-DAS5-001378	PI 191638	Cultivar	'Equator KTI'	Triticum aestivum L. subsp. aestivum	Rift Valley, Kenya	South Africa	1	1	https://npgsweb.ars-grin.gov/gringlobal/ImgDisplay?id=1163106
ExomeCapture-DAS5-001415	PI 191731	UNCERTAIN	Gaspino	Triticum aestivum L. subsp. aestivum	Portugal	West Europe	1	1	https://npgsweb.ars-grin.gov/gringlobal/ImgDisplay?id=1163199
ExomeCapture-DAS5-004229	PI 191937	Cultivar	North Americao 44D	Triticum aestivum L. subsp. aestivum	Uruguay	Latin America	1	1	https://npgsweb.ars-grin.gov/gringlobal/ImgDisplay?id=1163403
ExomeCapture-WSC-8-8	PI 192001	Landrace	Cana Roxa	Triticum aestivum L. subsp. aestivum	Angola	South Africa	1	1	https://npgsweb.ars-grin.gov/gringlobal/ImgDisplay?id=1163468
ExomeCapture-DAS5-001847	PI 192014	Cultivar	'Serrano'	Triticum aestivum L. subsp. aestivum	Lisboa, Portugal	West Europe	1	1	https://npgsweb.ars-grin.gov/gringlobal/ImgDisplay?id=1163482
ExomeCapture-DAS5-004694	PI 192030	UNCERTAIN	Roemer	Triticum aestivum L. subsp. aestivum	Germany	West Europe	1	1	https://npgsweb.ars-grin.gov/gringlobal/ImgDisplay?id=1163498
ExomeCapture-DAS5-003855	PI 192146	UNCERTAIN	3564	Triticum aestivum L. subsp. aestivum	Mozambique	South Africa	1	1	https://npgsweb.ars-grin.gov/gringlobal/ImgDisplay?id=1163611
ExomeCapture-WSC-7-6	PI 192147	Landrace	Matte Lungo	Triticum aestivum L. subsp. aestivum	Ethiopia	South Africa	1	1	https://npgsweb.ars-grin.gov/gringlobal/ImgDisplay?id=1163612
ExomeCapture-DAS5-001803	PI 192198	UNCERTAIN	Regional Mocho	Triticum aestivum L. subsp. aestivum	Angola	South Africa	5	5	-
ExomeCapture-DAS5-003891	PI 192294	Cultivar	'AS'	Triticum aestivum L. subsp. aestivum	Norway	West Europe	1	1	-
ExomeCapture-DAS5-001374	PI 192361	Cultivar	'Emma'	Triticum aestivum L. subsp. aestivum	Netherlands	West Europe	5	1	https://npgsweb.ars-grin.gov/gringlobal/ImgDisplay?id=1163827
ExomeCapture-DAS5-004043	PI 192388	Cultivar	3886	Triticum aestivum L. subsp. aestivum	Skåne län, Sweden	West Europe	1	1	https://npgsweb.ars-grin.gov/gringlobal/ImgDisplay?id=1163853
ExomeCapture-DAS5-001265	PI 192474	UNCERTAIN	C C C	Triticum aestivum L. subsp. aestivum	Angola	South Africa	1	1	https://npgsweb.ars-grin.gov/gringlobal/ImgDisplay?id=1163939
ExomeCapture-DAS5-003844	PI 192480	Cultivar	2021A	Triticum aestivum L. subsp. aestivum	Morocco	North Africa	1	1	https://npgsweb.ars-grin.gov/gringlobal/ImgDisplay?id=1163945
ExomeCapture-WSC-7-5	PI 192569	Landrace	Forma Vinda de Varmland	Triticum aestivum L. subsp. aestivum	Värmland, Sweden	West Europe	9	1	https://npgsweb.ars-grin.gov/gringlobal/ImgDisplay?id=1164032
ExomeCapture-DAS5-004036	PI 192595	Cultivar	2181A	Triticum aestivum L. subsp. aestivum	Skåne län, Sweden	West Europe	1	1	https://npgsweb.ars-grin.gov/gringlobal/ImgDisplay?id=1164056
ExomeCapture-DAS5-001924	PI 192808	Landrace	Tremes Arroxeado	Triticum aestivum L. subsp. aestivum	Coimbra, Portugal	West Europe	1	1	-
ExomeCapture-DAS5-003601	PI 193048	UNCERTAIN	Corriente	Triticum aestivum L. subsp. aestivum	Huehuetenango, Guatemala	Latin America	1	1	-
ExomeCapture-DAS5-004664	PI 195413	Landrace	2710	Triticum aestivum L. subsp. aestivum	Quetzaltenango, Guatemala	Latin America	1	1	-
ExomeCapture-DAS5-003726	PI 197109	Cultivar	3	Triticum aestivum L. subsp. aestivum	Japan	East Asia	3	1	https://npgsweb.ars-grin.gov/gringlobal/ImgDisplay?id=1167956
ExomeCapture-DAS5-003725	PI 197115	Cultivar	17	Triticum aestivum L. subsp. aestivum	Japan	East Asia	5	1	https://npgsweb.ars-grin.gov/gringlobal/ImgDisplay?id=1167963
ExomeCapture-DAS5-001163	PI 197250	Landrace	9934	Triticum aestivum L. subsp. aestivum	Oromīya, Ethiopia	South Africa	1	1	https://npgsweb.ars-grin.gov/gringlobal/ImgDisplay?id=1168036
ExomeCapture-DAS5-001079	PI 200762	Landrace	3418	Triticum aestivum L. subsp. aestivum	Ocotepeque, Honduras	Latin America	1	1	https://npgsweb.ars-grin.gov/gringlobal/ImgDisplay?id=1169332
ExomeCapture-DAS5-001205	PI 203080	UNCERTAIN	B 192	Triticum aestivum L. subsp. aestivum	Arusha, Tanzania	South Africa	1	1	https://npgsweb.ars-grin.gov/gringlobal/ImgDisplay?id=1170344
ExomeCapture-DAS5-003909	PI 205722	Cultivar	60	Triticum aestivum L. subsp. aestivum	Lima, Peru	Latin America	1	1	https://npgsweb.ars-grin.gov/gringlobal/ImgDisplay?id=1172687
ExomeCapture-DAS5-003911	PI 205731	Cultivar	79	Triticum aestivum L. subsp. aestivum	Lima, Peru	Latin America	1	1	https://npgsweb.ars-grin.gov/gringlobal/ImgDisplay?id=1172696
ExomeCapture-DAS5-003661	PI 207104	Landrace	65o	Triticum aestivum L. subsp. aestivum	Iran	Middle Asia	1	1	https://npgsweb.ars-grin.gov/gringlobal/ImgDisplay?id=1173379
ExomeCapture-DAS5-001458	PI 208894	Landrace	Hawasia	Triticum aestivum L. subsp. aestivum	Iraq	Middle Asia	1	1	https://npgsweb.ars-grin.gov/gringlobal/ImgDisplay?id=1173998
ExomeCapture-WSC-7-4	PI 210945	Landrace	Scalavatis	Triticum aestivum L. subsp. aestivum	Cyprus	Middle Asia	1	1	https://npgsweb.ars-grin.gov/gringlobal/ImgDisplay?id=1174957
ExomeCapture-DAS5-001320	PI 210969	UNCERTAIN	Croisement	Triticum aestivum L. subsp. aestivum	Cyprus	Middle Asia	1	1	https://npgsweb.ars-grin.gov/gringlobal/ImgDisplay?id=1174977
ExomeCapture-DAS5-004653	PI 213572	UNCERTAIN	Gzal. Mitre	Triticum aestivum L. subsp. aestivum	Argentina	Latin America	1	1	https://npgsweb.ars-grin.gov/gringlobal/ImgDisplay?id=1175836
ExomeCapture-DAS5-003296	PI 213593	Cultivar	D.I.V. 6714	Triticum aestivum L. subsp. aestivum	Santa Fe, Argentina	Latin America	9	3	https://npgsweb.ars-grin.gov/gringlobal/ImgDisplay?id=1175857
ExomeCapture-DAS5-003299	PI 213602	Cultivar	D.I.V. 6723	Triticum aestivum L. subsp. aestivum	Santa Fe, Argentina	Latin America	1	1	-
ExomeCapture-DAS5-004349	PI 213679	Cultivar	Buck 12/52	Triticum aestivum L. subsp. aestivum	Buenos Aires, Argentina	Latin America	1	1	-
ExomeCapture-PI-220431	PI 220431	Landrace	Mokhtar	Triticum aestivum L. subsp. aestivum	Egypt	North Africa	1	1	-
ExomeCapture-DAS5-003993	PI 221419	UNCERTAIN	Album	Triticum aestivum L. subsp. spelta (L.) Thell.	Serbia	East Europe	1	1	-
ExomeCapture-WSC-7-2	PI 222669	Landrace	1660	Triticum aestivum L. subsp. aestivum	Āz̄ārbāyjān-e Shārqī, Iran	Middle Asia	1	1	https://npgsweb.ars-grin.gov/gringlobal/ImgDisplay?id=1179971
ExomeCapture-DAS5-003641	PI 222677	Landrace	1668	Triticum aestivum L. subsp. aestivum	Āz̄ārbāyjān-e Shārqī, Iran	Middle Asia	1	1	https://npgsweb.ars-grin.gov/gringlobal/ImgDisplay?id=1179979
ExomeCapture-DAS5-003735	PI 223151	UNCERTAIN	C.C.C.	Triticum aestivum L. subsp. aestivum	Jordan	Middle Asia	3	3	https://npgsweb.ars-grin.gov/gringlobal/ImgDisplay?id=1180173
ExomeCapture-DAS5-001572	PI 223190	Cultivar	'Kurtur No. 1'	Triticum aestivum L. subsp. aestivum	Ecuador	Latin America	1	1	https://npgsweb.ars-grin.gov/gringlobal/ImgDisplay?id=1180208
ExomeCapture-DAS5-004001	PI 224285	Cultivar	190/52	Triticum aestivum L. subsp. aestivum	Transvaal, South Africa	South Africa	1	1	-
ExomeCapture-DAS5-003599	PI 225158	Cultivar	G-54326	Triticum aestivum L. subsp. aestivum	Macedonia, Greece	East Europe	1	1	https://npgsweb.ars-grin.gov/gringlobal/ImgDisplay?id=1181058
ExomeCapture-DAS5-003669	PI 225271	Landrace	85	Triticum aestivum L. subsp. spelta (L.) Thell.	Iran	Middle Asia	9	9	https://npgsweb.ars-grin.gov/gringlobal/ImgDisplay?id=1181132
ExomeCapture-DAS5-004227	PI 225367	Cultivar	6-44	Triticum aestivum L. subsp. aestivum	Colonia, Uruguay	Latin America	1	1	https://npgsweb.ars-grin.gov/gringlobal/ImgDisplay?id=1181201
ExomeCapture-DAS5-001755	PI 225371	Cultivar	'Petirrojo'	Triticum aestivum L. subsp. aestivum	Colonia, Uruguay	Latin America	3	3	https://npgsweb.ars-grin.gov/gringlobal/ImgDisplay?id=1181205
ExomeCapture-DAS5-004226	PI 225424	Cultivar	63-569	Triticum aestivum L. subsp. aestivum	Colonia, Uruguay	Latin America	3	1	https://npgsweb.ars-grin.gov/gringlobal/ImgDisplay?id=1181257
ExomeCapture-DAS5-004212	PI 225482	Cultivar	123-364	Triticum aestivum L. subsp. aestivum	Colonia, Uruguay	Latin America	1	1	https://npgsweb.ars-grin.gov/gringlobal/ImgDisplay?id=1181314
ExomeCapture-DAS5-004217	PI 225500	Cultivar	142-929	Triticum aestivum L. subsp. aestivum	Colonia, Uruguay	Latin America	1	1	https://npgsweb.ars-grin.gov/gringlobal/ImgDisplay?id=1181332
ExomeCapture-DAS5-001042	PI 225522	Cultivar	164-446	Triticum aestivum L. subsp. aestivum	Colonia, Uruguay	Latin America	3	1	https://npgsweb.ars-grin.gov/gringlobal/ImgDisplay?id=1181354
ExomeCapture-DAS5-001866	PI 227060	Cultivar	'Sonop'	Triticum aestivum L. subsp. aestivum	Cape Province, South Africa	South Africa	1	1	-
ExomeCapture-DAS5-004657	PI 227197	Cultivar	'Koalisie'	Triticum aestivum L. subsp. aestivum	Cape Province, South Africa	South Africa	1	1	https://npgsweb.ars-grin.gov/gringlobal/ImgDisplay?id=1182069
ExomeCapture-DAS5-001809	PI 230202	Cultivar	'Rhodesian Sabanero'	Triticum aestivum L. subsp. aestivum	Rift Valley, Kenya	South Africa	1	1	https://npgsweb.ars-grin.gov/gringlobal/ImgDisplay?id=1183260
ExomeCapture-DAS5-001524	PI 230651	UNCERTAIN	Jhiasevava	Triticum aestivum L. subsp. aestivum	Central, Paraguay	Latin America	5	5	https://npgsweb.ars-grin.gov/gringlobal/ImgDisplay?id=1183440
ExomeCapture-DAS5-001503	PI 231118	Cultivar	II-2809-1c1xmx10x(405)x	Triticum aestivum L. subsp. aestivum	Guatemala, Guatemala	Latin America	9	1	https://npgsweb.ars-grin.gov/gringlobal/ImgDisplay?id=1183721
ExomeCapture-DAS5-003903	PI 232785	Cultivar	1B-55	Triticum aestivum L. subsp. aestivum	Lima, Peru	Latin America	1	1	https://npgsweb.ars-grin.gov/gringlobal/ImgDisplay?id=1184430
ExomeCapture-DAS5-003904	PI 232798	Cultivar	20B-55	Triticum aestivum L. subsp. aestivum	Lima, Peru	Latin America	1	1	https://npgsweb.ars-grin.gov/gringlobal/ImgDisplay?id=1184443
ExomeCapture-DAS5-003905	PI 232803	Cultivar	24B-55	Triticum aestivum L. subsp. aestivum	Lima, Peru	Latin America	1	1	https://npgsweb.ars-grin.gov/gringlobal/ImgDisplay?id=1184448
ExomeCapture-DAS5-003908	PI 232810	Cultivar	31B-55	Triticum aestivum L. subsp. aestivum	Lima, Peru	Latin America	1	1	https://npgsweb.ars-grin.gov/gringlobal/ImgDisplay?id=1184455
ExomeCapture-DAS5-001488	PI 234237	Cultivar	Idaho 1877 NR BJ	Triticum aestivum L. subsp. aestivum	Zambia	South Africa	1	1	https://npgsweb.ars-grin.gov/gringlobal/ImgDisplay?id=1184897
ExomeCapture-DAS5-001490	PI 234238	Cultivar	Idaho 1880 NR BA	Triticum aestivum L. subsp. aestivum	Zambia	South Africa	1	1	https://npgsweb.ars-grin.gov/gringlobal/ImgDisplay?id=1184898
ExomeCapture-DAS5-001491	PI 234239	Cultivar	Idaho 1880 NR BB	Triticum aestivum L. subsp. aestivum	Zambia	South Africa	1	1	-
ExomeCapture-DAS5-003744	PI 238403	Cultivar	358-P.6.A	Triticum aestivum L. subsp. aestivum	Rift Valley, Kenya	South Africa	1	1	-
ExomeCapture-DAS5-003724	PI 242501	Cultivar	'Funone'	Triticum aestivum L. subsp. aestivum	Emilia-Romagna, Italy	West Europe	1	1	https://npgsweb.ars-grin.gov/gringlobal/ImgDisplay?id=1188029
ExomeCapture-DAS5-003654	PI 243727	Landrace	5466	Triticum aestivum L. subsp. aestivum	Āz̄ārbāyjān-e Shārqī, Iran	Middle Asia	9	9	https://npgsweb.ars-grin.gov/gringlobal/ImgDisplay?id=1188524
ExomeCapture-DAS5-003659	PI 243776	Landrace	5519	Triticum aestivum L. subsp. aestivum	Eşfahān, Iran	Middle Asia	9	1	https://npgsweb.ars-grin.gov/gringlobal/ImgDisplay?id=1188573
ExomeCapture-DAS5-003660	PI 243777	Landrace	5520	Triticum aestivum L. subsp. aestivum	Eşfahān, Iran	Middle Asia	1	1	https://npgsweb.ars-grin.gov/gringlobal/ImgDisplay?id=1188574
ExomeCapture-DAS5-001540	PI 24485	Landrace	Kara Bugdai	Triticum aestivum L. subsp. aestivum	Toshkent, Uzbekistan	Middle Asia	1	1	https://npgsweb.ars-grin.gov/gringlobal/ImgDisplay?id=1090154
ExomeCapture-WSC-8-3	PI 245368	Landrace	Criollo Santa Irene	Triticum aestivum L. subsp. aestivum	Guatemala	Latin America	1	1	-
ExomeCapture-DAS5-004507	PI 254043	UNCERTAIN		Triticum aestivum L. subsp. aestivum	Europe	-	1	1	https://npgsweb.ars-grin.gov/gringlobal/ImgDisplay?id=1195214
ExomeCapture-DAS5-004508	PI 254059	UNCERTAIN		Triticum aestivum L. subsp. aestivum	Europe	-	1	1	-
ExomeCapture-DAS5-003749	PI 254124	Cultivar	505.M.I.D.7	Triticum aestivum L. subsp. aestivum	Rift Valley, Kenya	South Africa	1	1	https://npgsweb.ars-grin.gov/gringlobal/ImgDisplay?id=1195267
ExomeCapture-DAS5-003750	PI 254125	Cultivar	557.L.I.R.2	Triticum aestivum L. subsp. aestivum	Rift Valley, Kenya	South Africa	1	1	https://npgsweb.ars-grin.gov/gringlobal/ImgDisplay?id=1195268
ExomeCapture-DAS5-003346	PI 254834	Cultivar	'Drauhefener Kolben'	Triticum aestivum L. subsp. aestivum	Austria	West Europe	1	1	https://npgsweb.ars-grin.gov/gringlobal/ImgDisplay?id=1195600
ExomeCapture-WSC-7-1	PI 262611	Landrace	Kysyldzha	Triticum aestivum L. subsp. aestivum	Turkmenistan	Middle Asia	1	1	https://npgsweb.ars-grin.gov/gringlobal/ImgDisplay?id=1199264
ExomeCapture-DAS5-001564	PI 262668	Landrace	Komchatka	Triticum aestivum L. subsp. aestivum	Turkmenistan	Middle Asia	1	1	-
ExomeCapture-DAS5-003478	PI 264959	Landrace	914	Triticum aestivum L. subsp. aestivum	Splitsko-dalmatinska županija, Croatia	East Europe	1	1	-
ExomeCapture-DAS5-003721	PI 266142	Cultivar	'Damiano Chiesa'	Triticum aestivum L. subsp. aestivum	Lazio, Italy	West Europe	1	1	https://npgsweb.ars-grin.gov/gringlobal/ImgDisplay?id=1200871
ExomeCapture-DAS5-004328	PI 266860	Cultivar	'Aotea'	Triticum aestivum L. subsp. aestivum	South Island, New Zealand	Oceania	1	1	https://npgsweb.ars-grin.gov/gringlobal/ImgDisplay?id=1201012
ExomeCapture-DAS5-003670	PI 268305	Landrace	86	Triticum aestivum L. subsp. aestivum	Īlām, Iran	Middle Asia	1	1	https://npgsweb.ars-grin.gov/gringlobal/ImgDisplay?id=1201807
ExomeCapture-DAS5-003925	PI 269248	Cultivar	'Barbaro 789'	Triticum aestivum L. subsp. aestivum	Portugal	West Europe	1	1	https://npgsweb.ars-grin.gov/gringlobal/ImgDisplay?id=1202644
ExomeCapture-DAS5-001341	PI 270045	UNCERTAIN	Dirk	Triticum aestivum L. subsp. aestivum	Gilgit-Baltistan, Pakistan	East Asia	1	5	https://npgsweb.ars-grin.gov/gringlobal/ImgDisplay?id=1203165
ExomeCapture-DAS5-003524	PI 273990	Landrace	1864	Triticum aestivum L. subsp. aestivum	Hārerī Hizb, Ethiopia	South Africa	1	1	-
ExomeCapture-DAS5-004389	PI 278186	Cultivar	'Dr. Lassers Hellkorn'	Triticum aestivum L. subsp. aestivum	Kärnten, Austria	West Europe	1	1	https://npgsweb.ars-grin.gov/gringlobal/ImgDisplay?id=1207549
ExomeCapture-DAS5-004494	PI 278190	Cultivar	'Miana'	Triticum aestivum L. subsp. aestivum	Hauts-de-France, France	West Europe	1	1	-
ExomeCapture-WSC-7-3	PI 278297	Landrace	Crete 11	Triticum aestivum L. subsp. aestivum	Kríti, Greece	East Europe	5	1	https://npgsweb.ars-grin.gov/gringlobal/ImgDisplay?id=1207660
ExomeCapture-DAS5-004676	PI 278405	Landrace	Barbela Grosso	Triticum aestivum L. subsp. aestivum	Portugal	West Europe	1	1	https://npgsweb.ars-grin.gov/gringlobal/ImgDisplay?id=1207766
ExomeCapture-DAS5-001382	PI 278418	Landrace	Estacao	Triticum aestivum L. subsp. aestivum	Portugal	West Europe	1	1	-
ExomeCapture-DAS5-003553	PI 278478	UNCERTAIN	2338	Triticum aestivum L. subsp. aestivum	Former, Soviet Union	Sovietunion	1	1	-
ExomeCapture-DAS5-004337	PI 278533	Landrace	Beyrouth 3	Triticum aestivum L. subsp. aestivum	Lebanon	Middle Asia	1	1	-
ExomeCapture-DAS5-004059	PI 278545	Landrace	Aleppo 28	Triticum aestivum L. subsp. aestivum	Syria	Middle Asia	1	1	-
ExomeCapture-DAS5-001935	PI 278560	Landrace	Tunis 23	Triticum aestivum L. subsp. aestivum	Tunisia	North Africa	1	1	https://npgsweb.ars-grin.gov/gringlobal/ImgDisplay?id=1207921
ExomeCapture-DAS5-004455	PI 278566	Cultivar	'Joss'	Triticum aestivum L. subsp. aestivum	Hauts-de-France, France	West Europe	1	1	-
ExomeCapture-DAS5-001895	PI 278740	Cultivar	'Taichung No. 2'	Triticum aestivum L. subsp. aestivum	Taiwan	East Asia	1	1	https://npgsweb.ars-grin.gov/gringlobal/ImgDisplay?id=1208088
ExomeCapture-PI-283147	PI 283147	Landrace	Dorziyeh Karak	Triticum aestivum L. subsp. aestivum	Jordan	-	1	1	https://npgsweb.ars-grin.gov/gringlobal/ImgDisplay?id=1210273
ExomeCapture-DAS5-004587	PI 283865	Cultivar	'Solid-Straw Velvet'	Triticum aestivum L. subsp. aestivum	New Zealand	Oceania	9	9	https://npgsweb.ars-grin.gov/gringlobal/ImgDisplay?id=1211353
ExomeCapture-DAS5-004579	PI 283866	UNCERTAIN	Sensation	Triticum aestivum L. subsp. aestivum	New Zealand	Oceania	1	1	https://npgsweb.ars-grin.gov/gringlobal/ImgDisplay?id=1211354
ExomeCapture-DAS5-001196	PI 283872	Cultivar	'Arawa'	Triticum aestivum L. subsp. aestivum	South Island, New Zealand	Oceania	1	1	https://npgsweb.ars-grin.gov/gringlobal/ImgDisplay?id=1211366
ExomeCapture-DAS5-003729	PI 285896	UNCERTAIN	Akakkowa Aka	Triticum aestivum L. subsp. aestivum	Japan	East Asia	5	1	https://npgsweb.ars-grin.gov/gringlobal/ImgDisplay?id=1214411
ExomeCapture-DAS5-003501	PI 286544	UNCERTAIN	Colorado	Triticum aestivum L. subsp. aestivum	Ecuador	Latin America	3	3	https://npgsweb.ars-grin.gov/gringlobal/ImgDisplay?id=1215305
ExomeCapture-DAS5-001708	PI 295995	Cultivar	'Nowinka'	Triticum aestivum L. subsp. aestivum	Netherlands	West Europe	1	1	-
ExomeCapture-DAS5-004338	PI 304092	Cultivar	'Bezostaja 1'	Triticum aestivum L. subsp. aestivum	Krasnodarskij kraj, Russian Federation	Sovietunion	1	1	https://npgsweb.ars-grin.gov/gringlobal/ImgDisplay?id=1228327
ExomeCapture-DAS5-001471	PI 314914	Cultivar	'Hunyani'	Triticum aestivum L. subsp. aestivum	Zimbabwe	South Africa	1	1	https://npgsweb.ars-grin.gov/gringlobal/ImgDisplay?id=1235067
ExomeCapture-DAS5-001733	PI 315837	Cultivar	'Opal'	Triticum aestivum L. subsp. aestivum	Bayern, Germany	West Europe	1	1	https://npgsweb.ars-grin.gov/gringlobal/ImgDisplay?id=1235576
ExomeCapture-DAS5-001544	PI 320479	Cultivar	'Karn I'	Triticum aestivum L. subsp. aestivum	Skåne län, Sweden	West Europe	1	1	-
ExomeCapture-DAS5-001550	PI 322279	Landrace	Kharchia	Triticum aestivum L. subsp. aestivum	India	East Asia	1	1	https://npgsweb.ars-grin.gov/gringlobal/ImgDisplay?id=1239667
ExomeCapture-DAS5-001548	PI 323399	Cultivar	'Kenya Cheetah'	Triticum aestivum L. subsp. aestivum	Rift Valley, Kenya	South Africa	1	1	https://npgsweb.ars-grin.gov/gringlobal/ImgDisplay?id=1240413
ExomeCapture-DAS5-004324	PI 326301	Cultivar	'Alabasskaja'	Triticum aestivum L. subsp. aestivum	Kazakhstan	Middle Asia	1	1	https://npgsweb.ars-grin.gov/gringlobal/ImgDisplay?id=1242031
ExomeCapture-DAS5-004536	PI 330456	Cultivar	'Odzi'	Triticum aestivum L. subsp. aestivum	Zimbabwe	South Africa	1	1	https://npgsweb.ars-grin.gov/gringlobal/ImgDisplay?id=1245953
ExomeCapture-DAS5-004158	PI 330556	UNCERTAIN	Echinatum	Triticum aestivum L. subsp. sphaerococcum (Percival) Mac Key	England, United Kingdom	West Europe	1	1	https://npgsweb.ars-grin.gov/gringlobal/ImgDisplay?id=1246048
ExomeCapture-DAS5-004155	PI 330558	UNCERTAIN	Coeruleum	Triticum aestivum L. subsp. spelta (L.) Thell.	England, United Kingdom	West Europe	1	1	-
ExomeCapture-DAS5-004670	PI 338364	Cultivar	'Aga'	Triticum aestivum L. subsp. aestivum	Brabant, Belgium	West Europe	1	1	-
ExomeCapture-DAS5-003915	PI 338388	Cultivar	'C 517'	Triticum aestivum L. subsp. aestivum	Poland	East Europe	1	1	https://npgsweb.ars-grin.gov/gringlobal/ImgDisplay?id=1252146
ExomeCapture-DAS5-004545	PI 338533	Cultivar	'Pindos'	Triticum aestivum L. subsp. aestivum	Macedonia, Greece	East Europe	1	1	https://npgsweb.ars-grin.gov/gringlobal/ImgDisplay?id=1252247
ExomeCapture-DAS5-004402	PI 339845	Cultivar	'Etendard'	Triticum aestivum L. subsp. aestivum	Centre-Val de Loire, France	West Europe	5	3	https://npgsweb.ars-grin.gov/gringlobal/ImgDisplay?id=1253233
ExomeCapture-DAS5-001291	PI 340684	Cultivar	'Chinese 166'	Triticum aestivum L. subsp. aestivum	Gelderland, Netherlands	West Europe	1	1	https://npgsweb.ars-grin.gov/gringlobal/ImgDisplay?id=1253995
ExomeCapture-DAS5-001191	PI 343736	Cultivar	'Amazonas'	Triticum aestivum L. subsp. aestivum	Pichincha, Ecuador	Latin America	1	1	https://npgsweb.ars-grin.gov/gringlobal/ImgDisplay?id=1256493
ExomeCapture-DAS5-004675	PI 344016	Cultivar	'Bairrao'	Triticum aestivum L. subsp. aestivum	Angola	South Africa	1	1	https://npgsweb.ars-grin.gov/gringlobal/ImgDisplay?id=1256668
ExomeCapture-DAS5-001610	PI 344017	Cultivar	'Maia do Vale'	Triticum aestivum L. subsp. aestivum	Angola	South Africa	1	1	https://npgsweb.ars-grin.gov/gringlobal/ImgDisplay?id=1256669
ExomeCapture-DAS5-003783	PI 345269	Landrace	268-VII/16	Triticum aestivum L. subsp. aestivum	Sveti Nikole, North Macedonia	East Europe	5	3	https://npgsweb.ars-grin.gov/gringlobal/ImgDisplay?id=1257751
ExomeCapture-DAS5-004285	PI 345355	Landrace	354A-I/7	Triticum aestivum L. subsp. aestivum	Montenegro	East Europe	1	1	https://npgsweb.ars-grin.gov/gringlobal/ImgDisplay?id=1257837
ExomeCapture-DAS5-004665	PI 345408	Landrace	407-IV/60	Triticum aestivum L. subsp. aestivum	Republika Srpska, Bosnia and Herzegovina	East Europe	1	1	https://npgsweb.ars-grin.gov/gringlobal/ImgDisplay?id=1257890
ExomeCapture-DAS5-003388	PI 345411	Landrace	410-IV/63	Triticum aestivum L. subsp. aestivum	Federacija Bosne i Hercegovine, Bosnia and Herzegovina	East Europe	1	1	https://npgsweb.ars-grin.gov/gringlobal/ImgDisplay?id=1257893
ExomeCapture-DAS5-004674	PI 347110	Landrace	Bahri Sirhosha	Triticum aestivum L. subsp. aestivum	Helmand, Afghanistan	Middle Asia	9	1	https://npgsweb.ars-grin.gov/gringlobal/ImgDisplay?id=1258797
ExomeCapture-DAS5-003288	PI 347171	Landrace	FAO 26.430	Triticum aestivum L. subsp. aestivum	Badakhshān, Afghanistan	Middle Asia	9	9	https://npgsweb.ars-grin.gov/gringlobal/ImgDisplay?id=1258858
ExomeCapture-DAS5-004583	PI 347180	Landrace	Sirhosha	Triticum aestivum L. subsp. aestivum	Lōgar, Afghanistan	Middle Asia	1	1	https://npgsweb.ars-grin.gov/gringlobal/ImgDisplay?id=1258867
ExomeCapture-DAS5-004304	PI 348141	Landrace	69Z6.304	Triticum aestivum L. subsp. spelta (L.) Thell.	Baden-Wurttemberg, Germany	West Europe	3	1	https://npgsweb.ars-grin.gov/gringlobal/ImgDisplay?id=1259700
ExomeCapture-DAS5-003360	PI 348303	Landrace	69Z6.472	Triticum aestivum L. subsp. spelta (L.) Thell.	Région wallonne, Belgium	West Europe	1	1	https://npgsweb.ars-grin.gov/gringlobal/ImgDisplay?id=1259862
ExomeCapture-DAS5-003370	PI 348360	Landrace	69Z6.532	Triticum aestivum L. subsp. spelta (L.) Thell.	Région wallonne, Belgium	West Europe	1	1	https://npgsweb.ars-grin.gov/gringlobal/ImgDisplay?id=1259919
ExomeCapture-DAS5-004018	PI 348773	Landrace	69Z6.960	Triticum aestivum L. subsp. spelta (L.) Thell.	Asturias, Principado de, Spain	West Europe	1	1	https://npgsweb.ars-grin.gov/gringlobal/ImgDisplay?id=1260332
ExomeCapture-WSC-4-4	PI 349512	Landrace	2045A	Triticum aestivum L. subsp. aestivum	Graubünden, Switzerland	West Europe	1	1	https://npgsweb.ars-grin.gov/gringlobal/ImgDisplay?id=1260788
ExomeCapture-DAS5-003789	PI 350148	Landrace	771-VII/12	Triticum aestivum L. subsp. aestivum	Tetovo, North Macedonia	East Europe	1	1	-
ExomeCapture-DAS5-003393	PI 350254	Landrace	896-IX/1	Triticum aestivum L. subsp. aestivum	Bosnia and Herzegovina	East Europe	1	1	-
ExomeCapture-DAS5-003394	PI 350256	Landrace	898/1-IX/1	Triticum aestivum L. subsp. aestivum	Bosnia and Herzegovina	East Europe	1	1	https://npgsweb.ars-grin.gov/gringlobal/ImgDisplay?id=1261316
ExomeCapture-DAS5-001116	PI 350727	Landrace	69Z108.1	Triticum aestivum L. subsp. aestivum	Tirol, Austria	West Europe	1	1	https://npgsweb.ars-grin.gov/gringlobal/ImgDisplay?id=1261605
ExomeCapture-DAS5-003342	PI 350765	Landrace	69Z108.39	Triticum aestivum L. subsp. aestivum	Tirol, Austria	West Europe	5	5	-
ExomeCapture-DAS5-003343	PI 350766	Landrace	69Z108.40	Triticum aestivum L. subsp. aestivum	Tirol, Austria	West Europe	1	1	https://npgsweb.ars-grin.gov/gringlobal/ImgDisplay?id=1261644
ExomeCapture-DAS5-001508	PI 351303	Cultivar	'Inca'	Triticum aestivum L. subsp. aestivum	Santa Fe, Argentina	Latin America	1	1	https://npgsweb.ars-grin.gov/gringlobal/ImgDisplay?id=1262117
ExomeCapture-DAS5-004420	PI 351397	Cultivar	'Geneve Gros'	Triticum aestivum L. subsp. aestivum	Vaud, Switzerland	West Europe	1	1	-
ExomeCapture-DAS5-004047	PI 351650	Cultivar	T-1716	Triticum aestivum L. subsp. aestivum	Zürich, Switzerland	West Europe	1	1	-
ExomeCapture-DAS5-001007	PI 351870	UNCERTAIN	T-2089	Triticum aestivum L. subsp. aestivum	Burundi	South Africa	1	1	-
ExomeCapture-DAS5-001036	PI 351874	UNCERTAIN	T-2093	Triticum aestivum L. subsp. aestivum	Burundi	South Africa	1	1	https://npgsweb.ars-grin.gov/gringlobal/ImgDisplay?id=1262688
ExomeCapture-DAS5-003428	PI 351875	UNCERTAIN	T-2094	Triticum aestivum L. subsp. aestivum	Burundi	South Africa	1	1	-
ExomeCapture-DAS5-001002	PI 351876	UNCERTAIN	T-2095	Triticum aestivum L. subsp. aestivum	Burundi	South Africa	3	1	https://npgsweb.ars-grin.gov/gringlobal/ImgDisplay?id=1262690
ExomeCapture-DAS5-004053	PI 351907	Cultivar	B 262	Triticum aestivum L. subsp. aestivum	Zürich, Switzerland	West Europe	1	1	https://npgsweb.ars-grin.gov/gringlobal/ImgDisplay?id=1262721
ExomeCapture-DAS5-004054	PI 351908	Cultivar	B 265	Triticum aestivum L. subsp. aestivum	Zürich, Switzerland	West Europe	1	1	-
ExomeCapture-DAS5-004055	PI 351968	Cultivar	B 359	Triticum aestivum L. subsp. aestivum	Switzerland	West Europe	1	1	https://npgsweb.ars-grin.gov/gringlobal/ImgDisplay?id=1262782
ExomeCapture-DAS5-001521	PI 352105	UNCERTAIN	JC 73 Selection	Triticum aestivum L. subsp. aestivum	Burundi	South Africa	1	1	-
ExomeCapture-DAS5-001666	PI 352190	Cultivar	'Napo 63'	Triticum aestivum L. subsp. aestivum	Cundinamarca, Colombia	Latin America	1	1	https://npgsweb.ars-grin.gov/gringlobal/ImgDisplay?id=1263004
ExomeCapture-DAS5-004476	PI 352466	WILD	Letshchumicum	Triticum aestivum L. subsp. macha (Dekapr. & Menabde) Mac Key	Former, Soviet Union	Sovietunion	1	1	https://npgsweb.ars-grin.gov/gringlobal/ImgDisplay?id=1263280
ExomeCapture-DAS5-004147	PI 355704	UNCERTAIN	69Z5.194	Triticum aestivum L. subsp. spelta (L.) Thell.	England, United Kingdom	West Europe	5	1	https://npgsweb.ars-grin.gov/gringlobal/ImgDisplay?id=1265210
ExomeCapture-DAS5-004333	PI 361721	UNCERTAIN	Bayonete	Triticum aestivum L. subsp. aestivum	Denmark	West Europe	1	1	https://npgsweb.ars-grin.gov/gringlobal/ImgDisplay?id=1270561
ExomeCapture-DAS5-003493	PI 361813	UNCERTAIN	DN-2269	Triticum aestivum L. subsp. spelta (L.) Thell.	Denmark	West Europe	1	1	https://npgsweb.ars-grin.gov/gringlobal/ImgDisplay?id=1270653
ExomeCapture-DAS5-003494	PI 361826	UNCERTAIN	DN-2297	Triticum aestivum L. subsp. aestivum	Denmark	West Europe	1	1	-
ExomeCapture-DAS5-004666	PI 361868	Cultivar	63/1-7-15-12	Triticum aestivum L. subsp. aestivum	Denmark	West Europe	1	1	https://npgsweb.ars-grin.gov/gringlobal/ImgDisplay?id=1270708
ExomeCapture-DAS5-003756	PI 362178	Cultivar	'Nam Kwang'	Triticum aestivum L. subsp. aestivum	Korea, South	East Asia	1	1	https://npgsweb.ars-grin.gov/gringlobal/ImgDisplay?id=1270960
ExomeCapture-DAS5-001094	PI 36390	Landrace	396	Triticum aestivum L. subsp. aestivum	Oruro, Bolivia	Latin America	5	5	-
ExomeCapture-DAS5-003283	PI 366685	Landrace	756	Triticum aestivum L. subsp. aestivum	Ghōr, Afghanistan	Middle Asia	1	1	https://npgsweb.ars-grin.gov/gringlobal/ImgDisplay?id=1274549
ExomeCapture-WSC-4-2	PI 366716	Landrace	805	Triticum aestivum L. subsp. aestivum	Ghōr, Afghanistan	Middle Asia	9	9	-
ExomeCapture-WSC-4-9	PI 366905	Landrace	1150	Triticum aestivum L. subsp. aestivum	Ghōr, Afghanistan	Middle Asia	9	9	https://npgsweb.ars-grin.gov/gringlobal/ImgDisplay?id=1274769
ExomeCapture-DAS5-001577	PI 372132	Cultivar	'Kzyl Sark'	Triticum aestivum L. subsp. aestivum	Uzbekistan	Middle Asia	1	1	-
ExomeCapture-DAS5-004406	PI 372150	Cultivar	'Ferrugineum 67'	Triticum aestivum L. subsp. aestivum	Tajikistan	Middle Asia	1	1	https://npgsweb.ars-grin.gov/gringlobal/ImgDisplay?id=1278974
ExomeCapture-DAS5-001950	PI 372151	Cultivar	'Vardenik 9'	Triticum aestivum L. subsp. compactum (Host) Mac Key	Armenia	Middle Asia	1	1	https://npgsweb.ars-grin.gov/gringlobal/ImgDisplay?id=1278975
ExomeCapture-DAS5-001251	PI 374249	Landrace	Bol-19	Triticum aestivum L. subsp. aestivum	Lac, Chad	South Africa	9	1	https://npgsweb.ars-grin.gov/gringlobal/ImgDisplay?id=1280318
ExomeCapture-DAS5-001100	PI 374250	UNCERTAIN	4-4-10	Triticum aestivum L. subsp. aestivum	Bamako, Mali	South Africa	1	9	https://npgsweb.ars-grin.gov/gringlobal/ImgDisplay?id=1280319
ExomeCapture-DAS5-004267	PI 378323	Landrace	1596	Triticum aestivum L. subsp. aestivum	Montenegro	East Europe	1	1	-
ExomeCapture-DAS5-004268	PI 378381	Landrace	1656	Triticum aestivum L. subsp. aestivum	Ohrid, North Macedonia	East Europe	1	1	https://npgsweb.ars-grin.gov/gringlobal/ImgDisplay?id=1283417
ExomeCapture-DAS5-003778	PI 378455	Landrace	1730	Triticum aestivum L. subsp. aestivum	Debrca, North Macedonia	East Europe	1	1	-
ExomeCapture-DAS5-003468	PI 378910	UNCERTAIN	13340	Triticum aestivum L. subsp. aestivum	Colombia	Latin America	1	1	https://npgsweb.ars-grin.gov/gringlobal/ImgDisplay?id=1283865
ExomeCapture-DAS5-003469	PI 378912	UNCERTAIN	13440	Triticum aestivum L. subsp. aestivum	Colombia	Latin America	1	1	https://npgsweb.ars-grin.gov/gringlobal/ImgDisplay?id=1283867
ExomeCapture-DAS5-001051	PI 378915	UNCERTAIN	18127	Triticum aestivum L. subsp. aestivum	Calabarzon (Region IV-A), Philippines	East Asia	1	1	https://npgsweb.ars-grin.gov/gringlobal/ImgDisplay?id=1283870
ExomeCapture-WSC-4-8	PI 382150	Landrace	Inayama	Triticum aestivum L. subsp. aestivum	Kyôto, Japan	East Asia	1	1	https://npgsweb.ars-grin.gov/gringlobal/ImgDisplay?id=1286517
ExomeCapture-DAS5-001790	PI 383403	Cultivar	'Rang'	Triticum aestivum L. subsp. aestivum	Skåne län, Sweden	West Europe	1	1	https://npgsweb.ars-grin.gov/gringlobal/ImgDisplay?id=1287662
ExomeCapture-DAS5-003731	PI 383988	Cultivar	'Furutsu Masari'	Triticum aestivum L. subsp. aestivum	Iwate, Japan	East Asia	1	1	https://npgsweb.ars-grin.gov/gringlobal/ImgDisplay?id=1288110
ExomeCapture-DAS5-004581	PI 384008	Cultivar	'Shimofusa Komugi'	Triticum aestivum L. subsp. aestivum	Iwate, Japan	East Asia	1	1	https://npgsweb.ars-grin.gov/gringlobal/ImgDisplay?id=1288130
ExomeCapture-DAS5-001225	PI 384023	Cultivar	'Bet Dagan'	Triticum aestivum L. subsp. aestivum	Israel	Middle Asia	1	1	-
ExomeCapture-DAS5-003707	PI 384025	Cultivar	'Ein Dor'	Triticum aestivum L. subsp. aestivum	Israel	Middle Asia	1	1	-
ExomeCapture-DAS5-003881	PI 384347	UNCERTAIN	Dikwa 2	Triticum aestivum L. subsp. aestivum	Borno, Nigeria	South Africa	1	1	https://npgsweb.ars-grin.gov/gringlobal/ImgDisplay?id=1288469
ExomeCapture-DAS5-004489	PI 404008	Cultivar	'Maris Huntsman'	Triticum aestivum L. subsp. aestivum	England, United Kingdom	West Europe	1	1	https://npgsweb.ars-grin.gov/gringlobal/ImgDisplay?id=1304483
ExomeCapture-WSC-4-3	PI 406517	Landrace	48B	Triticum aestivum L. subsp. aestivum	Nepal	East Asia	1	1	https://npgsweb.ars-grin.gov/gringlobal/ImgDisplay?id=1306325
ExomeCapture-DAS5-003328	PI 409014	Cultivar	Cornerstone	Triticum aestivum L. subsp. aestivum	South Australia, Australia	Oceania	1	1	-
ExomeCapture-DAS5-004005	PI 413005	Cultivar	F430K20	Triticum aestivum L. subsp. aestivum	Cape Province, South Africa	South Africa	1	1	-
ExomeCapture-DAS5-004624	PI 414741	Cultivar	'Virgo'	Triticum aestivum L. subsp. aestivum	Skåne län, Sweden	West Europe	1	1	https://npgsweb.ars-grin.gov/gringlobal/ImgDisplay?id=1312888
ExomeCapture-DAS5-001690	PI 414975	UNCERTAIN	No. 6	Triticum aestivum L. subsp. aestivum	Jawa, Indonesia	East Asia	1	1	https://npgsweb.ars-grin.gov/gringlobal/ImgDisplay?id=1313037
ExomeCapture-DAS5-001752	PI 414993	Cultivar	Perico 'S'	Triticum aestivum L. subsp. aestivum	Ciudad de México, Mexico	Latin America	3	3	-
ExomeCapture-DAS5-004640	PI 415182	Cultivar	ZG 884/73	Triticum aestivum L. subsp. aestivum	Croatia	East Europe	3	1	https://npgsweb.ars-grin.gov/gringlobal/ImgDisplay?id=1313175
ExomeCapture-DAS5-004555	PI 418571	Cultivar	'Przevalskaja'	Triticum aestivum L. subsp. aestivum	Kyrgyzstan	Middle Asia	1	1	https://npgsweb.ars-grin.gov/gringlobal/ImgDisplay?id=1316028
ExomeCapture-DAS5-004472	PI 420646	Cultivar	'Krasnovodopadskaja 210'	Triticum aestivum L. subsp. aestivum	Soltüstik Qazaqstan oblysy, Kazakhstan	Middle Asia	1	1	https://npgsweb.ars-grin.gov/gringlobal/ImgDisplay?id=1317757
ExomeCapture-DAS5-001830	PI 427285	Cultivar	'Sakigake Komugi'	Triticum aestivum L. subsp. aestivum	Hukuoka, Japan	East Asia	1	1	https://npgsweb.ars-grin.gov/gringlobal/ImgDisplay?id=1322332
ExomeCapture-DAS5-004415	PI 428146	WILD	G532	Triticum aestivum L. subsp. macha (Dekapr. & Menabde) Mac Key	Uppsala län, Sweden	West Europe	1	1	https://npgsweb.ars-grin.gov/gringlobal/ImgDisplay?id=1323193
ExomeCapture-DAS5-003484	PI 428644	Cultivar	'Detenicka Cervena Vouska'	Triticum aestivum L. subsp. aestivum	Central Bohemia, Czech Republic	East Europe	1	1	https://npgsweb.ars-grin.gov/gringlobal/ImgDisplay?id=1323688
ExomeCapture-DAS5-004257	PI 429322	UNCERTAIN	6009	Triticum aestivum L. subsp. aestivum	Tāʻizz, Yemen	Middle Asia	1	1	https://npgsweb.ars-grin.gov/gringlobal/ImgDisplay?id=1324364
ExomeCapture-PI-43355	PI 43355	Landrace	Pelon	Triticum aestivum L. subsp. aestivum	Uruguay	Latin America	1	1	-
ExomeCapture-DAS5-001008	PI 436262	Landrace	102	Triticum aestivum L. subsp. aestivum	La Araucanía, Chile	Latin America	1	1	https://npgsweb.ars-grin.gov/gringlobal/ImgDisplay?id=1331198
ExomeCapture-DAS5-004288	PI 436435	Landrace	403	Triticum aestivum L. subsp. aestivum	Los Lagos, Chile	Latin America	1	1	https://npgsweb.ars-grin.gov/gringlobal/ImgDisplay?id=1331371
ExomeCapture-DAS5-001436	PI 438962	Cultivar	'Grekum 105'	Triticum aestivum L. subsp. aestivum	Qostanay oblysy, Kazakhstan	Middle Asia	1	1	https://npgsweb.ars-grin.gov/gringlobal/ImgDisplay?id=1333898
ExomeCapture-DAS5-003874	PI 445734	Landrace	145	Triticum aestivum L. subsp. aestivum	Madhya Pashchimanchal, Nepal	East Asia	5	5	https://npgsweb.ars-grin.gov/gringlobal/ImgDisplay?id=1340670
ExomeCapture-WSC-5-13	PI 445736	Landrace	Dudhe Mudulo	Triticum aestivum L. subsp. aestivum	Madhya Pashchimanchal, Nepal	East Asia	5	1	https://npgsweb.ars-grin.gov/gringlobal/ImgDisplay?id=1340672
ExomeCapture-DAS5-004405	PI 445764	Landrace	207	Triticum aestivum L. subsp. aestivum	Madhya Pashchimanchal, Nepal	East Asia	1	1	https://npgsweb.ars-grin.gov/gringlobal/ImgDisplay?id=1340700
ExomeCapture-DAS5-001910	PI 464646	Cultivar	'Terra'	Triticum aestivum L. subsp. aestivum	Australia	Oceania	1	1	https://npgsweb.ars-grin.gov/gringlobal/ImgDisplay?id=1359582
ExomeCapture-WSC-5-12	PI 470817	Landrace	MG 17960	Triticum aestivum L. subsp. aestivum	Ouargla, Algeria	North Africa	5	9	https://npgsweb.ars-grin.gov/gringlobal/ImgDisplay?id=1365753
ExomeCapture-DAS5-001829	PI 472027	Cultivar	'Sakha 8'	Triticum aestivum L. subsp. aestivum	Egypt	North Africa	1	1	-
ExomeCapture-WSC-5-7	PI 477870	Landrace	PLT 76-1935	Triticum aestivum L. subsp. aestivum	Lima, Peru	Latin America	1	1	https://npgsweb.ars-grin.gov/gringlobal/ImgDisplay?id=1372806
ExomeCapture-DAS5-004698	PI 477891	Landrace	PLT 76-1959	Triticum aestivum L. subsp. aestivum	Lima, Peru	Latin America	1	1	https://npgsweb.ars-grin.gov/gringlobal/ImgDisplay?id=1372827
ExomeCapture-DAS5-001850	PI 479669	Cultivar	'Shashi'	Triticum aestivum L. subsp. aestivum	Zimbabwe	South Africa	1	1	-
ExomeCapture-WSC-4-6	PI 481718	Landrace	101	Triticum aestivum L. subsp. aestivum	Wangdue Phodrang, Bhutan	-	1	1	https://npgsweb.ars-grin.gov/gringlobal/ImgDisplay?id=1376654
ExomeCapture-DAS5-004027	PI 481916	Landrace	109	Triticum aestivum L. subsp. aestivum	North Darfur, Sudan	South Africa	1	1	https://npgsweb.ars-grin.gov/gringlobal/ImgDisplay?id=1376852
ExomeCapture-DAS5-004031	PI 481922	Landrace	122	Triticum aestivum L. subsp. aestivum	West Darfur, Sudan	South Africa	1	1	https://npgsweb.ars-grin.gov/gringlobal/ImgDisplay?id=1376858
ExomeCapture-WSC-4-5	PI 481923	Landrace	123	Triticum aestivum L. subsp. aestivum	West Darfur, Sudan	South Africa	1	1	https://npgsweb.ars-grin.gov/gringlobal/ImgDisplay?id=1376859
ExomeCapture-DAS5-001016	PI 508391	Cultivar	1117/83	Triticum aestivum L. subsp. aestivum	HaMerkaz, Israel	Middle Asia	1	1	https://npgsweb.ars-grin.gov/gringlobal/ImgDisplay?id=1403327
ExomeCapture-DAS5-003697	PI 508392	Cultivar	1150/83	Triticum aestivum L. subsp. aestivum	HaMerkaz, Israel	Middle Asia	1	1	https://npgsweb.ars-grin.gov/gringlobal/ImgDisplay?id=1403328
ExomeCapture-DAS5-003698	PI 508396	Cultivar	1335/83	Triticum aestivum L. subsp. aestivum	HaMerkaz, Israel	Middle Asia	1	1	https://npgsweb.ars-grin.gov/gringlobal/ImgDisplay?id=1403332
ExomeCapture-DAS5-004185	PI 518791	UNCERTAIN	CH4 301-7	Triticum aestivum L. subsp. aestivum	Colorado, United States	North America	1	1	https://npgsweb.ars-grin.gov/gringlobal/ImgDisplay?id=1413727
ExomeCapture-DAS5-003943	PI 519090	Cultivar	Fundulea 7-71	Triticum aestivum L. subsp. aestivum	Romania	East Europe	1	1	https://npgsweb.ars-grin.gov/gringlobal/ImgDisplay?id=1414026
ExomeCapture-DAS5-004609	PI 519267	Cultivar	'Transelvania 1'	Triticum aestivum L. subsp. aestivum	Romania	East Europe	1	1	-
ExomeCapture-DAS5-001242	PI 519357	Cultivar	II-23584-18M-10Y-2M-3Y-1M-OY	Triticum aestivum L. subsp. aestivum	Ciudad de México, Mexico	Latin America	1	1	https://npgsweb.ars-grin.gov/gringlobal/ImgDisplay?id=1414293
ExomeCapture-DAS5-003470	PI 519488	Cultivar	13895-5T-1B-1T	Triticum aestivum L. subsp. aestivum	Valle del Cauca, Colombia	Latin America	1	1	https://npgsweb.ars-grin.gov/gringlobal/ImgDisplay?id=1414424
ExomeCapture-DAS5-001955	PI 519489	Cultivar	VI 121.2.13B.2T.2B	Triticum aestivum L. subsp. aestivum	Valle del Cauca, Colombia	Latin America	1	1	https://npgsweb.ars-grin.gov/gringlobal/ImgDisplay?id=1414425
ExomeCapture-DAS5-003442	PI 519683	Cultivar	A4920-52P-2P-2P	Triticum aestivum L. subsp. aestivum	Chile	Latin America	1	1	https://npgsweb.ars-grin.gov/gringlobal/ImgDisplay?id=1414619
ExomeCapture-DAS5-003794	PI 520066	Cultivar	26867-302Y-300M-OY	Triticum aestivum L. subsp. spelta (L.) Thell.	Ciudad de México, Mexico	Latin America	5	5	-
ExomeCapture-DAS5-003405	PI 520282	Cultivar	CEP 75336	Triticum aestivum L. subsp. aestivum	Rio Grande do Sul, Brazil	Latin America	1	1	-
ExomeCapture-DAS5-001842	PI 520377	Cultivar	SE 381-4S-1S-6S-OS	Triticum aestivum L. subsp. aestivum	Syria	Middle Asia	1	1	https://npgsweb.ars-grin.gov/gringlobal/ImgDisplay?id=1415313
ExomeCapture-DAS5-003835	PI 525282	Landrace	1130	Triticum aestivum L. subsp. aestivum	Marrakech-Safi, Morocco	North Africa	1	1	https://npgsweb.ars-grin.gov/gringlobal/ImgDisplay?id=1420218
ExomeCapture-DAS5-004265	PI 525317	Landrace	1250	Triticum aestivum L. subsp. aestivum	Drâa-Tafilalet, Morocco	North Africa	1	1	https://npgsweb.ars-grin.gov/gringlobal/ImgDisplay?id=1420253
ExomeCapture-DAS5-003838	PI 525440	UNCERTAIN	1198a	Triticum aestivum L. subsp. aestivum	Morocco	North Africa	9	9	-
ExomeCapture-DAS5-004663	PI 525442	Landrace	1258	Triticum aestivum L. subsp. aestivum	Drâa-Tafilalet, Morocco	North Africa	1	1	https://npgsweb.ars-grin.gov/gringlobal/ImgDisplay?id=1420378
ExomeCapture-DAS5-004460	PI 527449	Landrace	Kammah	Triticum aestivum L. subsp. aestivum	Adrar, Algeria	North Africa	1	9	https://npgsweb.ars-grin.gov/gringlobal/ImgDisplay?id=1422385
ExomeCapture-DAS5-001672	PI 531190	Cultivar	Ning 8319	Triticum aestivum L. subsp. aestivum	Jiangsu Sheng, China	East Asia	1	1	https://npgsweb.ars-grin.gov/gringlobal/ImgDisplay?id=1426126
ExomeCapture-DAS5-001149	PI 532066	UNCERTAIN	876	Triticum aestivum L. subsp. aestivum	Ad Daqahlīyah, Egypt	North Africa	1	1	https://npgsweb.ars-grin.gov/gringlobal/ImgDisplay?id=1427002
ExomeCapture-DAS5-003502	PI 532070	UNCERTAIN	1014	Triticum aestivum L. subsp. aestivum	Egypt	North Africa	1	1	https://npgsweb.ars-grin.gov/gringlobal/ImgDisplay?id=1427006
ExomeCapture-DAS5-001657	PI 532255	Landrace	Mufsegha	Triticum aestivum L. subsp. aestivum	Oman	Middle Asia	1	1	https://npgsweb.ars-grin.gov/gringlobal/ImgDisplay?id=1427191
ExomeCapture-DAS5-001134	PI 532284	Landrace	7442	Triticum aestivum L. subsp. aestivum	Oman	Middle Asia	1	1	-
ExomeCapture-DAS5-001932	PI 534284	Landrace	Tucursindi	Triticum aestivum L. subsp. aestivum	Oromīya, Ethiopia	South Africa	1	1	https://npgsweb.ars-grin.gov/gringlobal/ImgDisplay?id=1429220
ExomeCapture-DAS5-004431	PI 542466	WILD	H86-708	Triticum aestivum L. subsp. macha (Dekapr. & Menabde) Mac Key	Oregon, United States	North America	5	1	https://npgsweb.ars-grin.gov/gringlobal/ImgDisplay?id=1437402
ExomeCapture-PI-54431	PI 54431	Landrace	Triminia	Triticum aestivum L. subsp. aestivum	Libya	North Africa	1	1	https://npgsweb.ars-grin.gov/gringlobal/ImgDisplay?id=1109104
ExomeCapture-DAS5-004156	PI 547263	Cultivar	'Colonel'	Triticum aestivum L. subsp. aestivum	England, United Kingdom	West Europe	1	1	https://npgsweb.ars-grin.gov/gringlobal/ImgDisplay?id=1442199
ExomeCapture-DAS5-004468	PI 559544	Cultivar	KM 964-90	Triticum aestivum L. subsp. aestivum	South Moravia, Czech Republic	East Europe	1	1	-
ExomeCapture-DAS5-004699	PI 560637	Landrace	TU85-048-03	Triticum aestivum L. subsp. aestivum	Hakkâri, Turkey	Middle Asia	1	1	https://npgsweb.ars-grin.gov/gringlobal/ImgDisplay?id=1455609
ExomeCapture-DAS5-003928	PI 56232	Cultivar	CItr 7040	Triticum aestivum L. subsp. aestivum	Lisboa, Portugal	West Europe	1	1	https://npgsweb.ars-grin.gov/gringlobal/ImgDisplay?id=1110944
ExomeCapture-DAS5-003415	PI 564312	Cultivar	178/89	Triticum aestivum L. subsp. aestivum	Dobrich, Bulgaria	East Europe	9	1	https://npgsweb.ars-grin.gov/gringlobal/ImgDisplay?id=1459283
ExomeCapture-DAS5-003418	PI 564349	Cultivar	5946-2	Triticum aestivum L. subsp. aestivum	Dobrich, Bulgaria	East Europe	3	1	https://npgsweb.ars-grin.gov/gringlobal/ImgDisplay?id=1459320
ExomeCapture-DAS5-003419	PI 564351	Cultivar	5989-1	Triticum aestivum L. subsp. aestivum	Dobrich, Bulgaria	East Europe	1	1	https://npgsweb.ars-grin.gov/gringlobal/ImgDisplay?id=1459322
ExomeCapture-DAS5-003423	PI 564363	Cultivar	622-24-65	Triticum aestivum L. subsp. aestivum	Dobrich, Bulgaria	East Europe	1	1	https://npgsweb.ars-grin.gov/gringlobal/ImgDisplay?id=1459334
ExomeCapture-WSC-7-9	PI 565213	Landrace	Florentino	Triticum aestivum L. subsp. aestivum	Santa Cruz, Bolivia	Latin America	1	1	https://npgsweb.ars-grin.gov/gringlobal/ImgDisplay?id=1460184
ExomeCapture-DAS5-003387	PI 565218	Landrace	Gabo	Triticum aestivum L. subsp. aestivum	Chuquisaca, Bolivia	Latin America	1	1	-
ExomeCapture-DAS5-004240	PI 565355	Landrace	Buhara Bugdai	Triticum aestivum L. subsp. aestivum	Uzbekistan	Middle Asia	5	1	https://npgsweb.ars-grin.gov/gringlobal/ImgDisplay?id=1460326
ExomeCapture-DAS5-004599	PI 565404	Cultivar	'Tadzykskaja 13'	Triticum aestivum L. subsp. aestivum	Tajikistan	Middle Asia	1	1	https://npgsweb.ars-grin.gov/gringlobal/ImgDisplay?id=1460375
ExomeCapture-DAS5-003574	PI 57145	Landrace	CItr 7092	Triticum aestivum L. subsp. aestivum	Georgia	Middle Asia	1	1	-
ExomeCapture-DAS5-003570	PI 572661	Landrace	SN-Z32a	Triticum aestivum L. subsp. aestivum	Samegrelo-Zemo Svaneti, Georgia	Middle Asia	5	1	https://npgsweb.ars-grin.gov/gringlobal/ImgDisplay?id=1467632
ExomeCapture-PI-572692	PI 572692	Landrace	SN-2175	Triticum aestivum L. subsp. aestivum	Mtskheta-Mtianeti, Georgia	Middle Asia	1	1	-
ExomeCapture-DAS5-003577	PI 572912	Landrace	SN-290	Triticum aestivum L. subsp. macha (Dekapr. & Menabde) Mac Key	Imereti, Georgia	Middle Asia	1	1	https://npgsweb.ars-grin.gov/gringlobal/ImgDisplay?id=1467883
ExomeCapture-DAS5-001152	PI 574250	Cultivar	91IBRST-12	Triticum aestivum L. subsp. aestivum	Syria	Middle Asia	1	1	https://npgsweb.ars-grin.gov/gringlobal/ImgDisplay?id=1469221
ExomeCapture-DAS5-001559	PI 574320	Cultivar	KM 780-92	Triticum aestivum L. subsp. aestivum	South Moravia, Czech Republic	East Europe	1	1	-
ExomeCapture-DAS5-003977	PI 574350	UNCERTAIN	15067	Triticum aestivum L. subsp. aestivum	Saudi Arabia	Middle Asia	5	1	https://npgsweb.ars-grin.gov/gringlobal/ImgDisplay?id=1469321
ExomeCapture-DAS5-004245	PI 574356	UNCERTAIN	1097	Triticum aestivum L. subsp. aestivum	Yemen	Middle Asia	1	1	-
ExomeCapture-DAS5-004253	PI 574371	UNCERTAIN	1164	Triticum aestivum L. subsp. aestivum	Yemen	Middle Asia	5	5	-
ExomeCapture-DAS5-004254	PI 574372	UNCERTAIN	1169	Triticum aestivum L. subsp. aestivum	Yemen	Middle Asia	1	1	-
ExomeCapture-DAS5-004256	PI 574378	UNCERTAIN	1182	Triticum aestivum L. subsp. aestivum	Yemen	Middle Asia	1	1	https://npgsweb.ars-grin.gov/gringlobal/ImgDisplay?id=1469349
ExomeCapture-DAS5-004408	PI 578040	Cultivar	FL 8150-J9-K1	Triticum aestivum L. subsp. aestivum	Florida, United States	North America	3	3	-
ExomeCapture-DAS5-001047	PI 57989	Landrace	176	Triticum aestivum L. subsp. aestivum	Jammu and Kashmir, India	East Asia	9	9	-
ExomeCapture-PI-61693	PI 61693	Landrace	294	Triticum aestivum L. subsp. aestivum	Northern Region, Malawi	South Africa	1	1	https://npgsweb.ars-grin.gov/gringlobal/ImgDisplay?id=1112128
ExomeCapture-DAS5-001433	PI 62362	Landrace	Grande del Norte	Triticum aestivum L. subsp. aestivum	Táchira, Venezuela	Latin America	1	1	https://npgsweb.ars-grin.gov/gringlobal/ImgDisplay?id=1112193
ExomeCapture-DAS5-004471	PI 64109	Cultivar	'Kooperatorka'	Triticum aestivum L. subsp. aestivum	Odeska oblast, Ukraine	Sovietunion	1	1	https://npgsweb.ars-grin.gov/gringlobal/ImgDisplay?id=1112292
ExomeCapture-DAS5-003455	PI 69743	Landrace	7992	Triticum aestivum L. subsp. aestivum	Jilin Sheng, China	East Asia	1	1	https://npgsweb.ars-grin.gov/gringlobal/ImgDisplay?id=1114830
ExomeCapture-PI-70613	PI 70613	Landrace	8194	Triticum aestivum L. subsp. aestivum	Heilongjiang Sheng, China	East Asia	1	1	-
ExomeCapture-DAS5-003690	PI 70695	Landrace	76	Triticum aestivum L. subsp. aestivum	Iraq	Middle Asia	9	9	https://npgsweb.ars-grin.gov/gringlobal/ImgDisplay?id=1115939
ExomeCapture-DAS5-003689	PI 70714	Landrace	572	Triticum aestivum L. subsp. aestivum	Iraq	Middle Asia	1	1	https://npgsweb.ars-grin.gov/gringlobal/ImgDisplay?id=1115977
ExomeCapture-DAS5-004465	PI 73361	Landrace	Kirda Boogda	Triticum aestivum L. subsp. aestivum	Azerbaijan	Middle Asia	1	1	https://npgsweb.ars-grin.gov/gringlobal/ImgDisplay?id=1116608
ExomeCapture-WSC-8-1	PI 82469	Landrace	Poubiru	Triticum aestivum L. subsp. aestivum	Phyeongannamto, Korea, North	East Asia	3	1	https://npgsweb.ars-grin.gov/gringlobal/ImgDisplay?id=1119081
ExomeCapture-WSC-7-8	PI 8813	Landrace	Kurd	Triticum aestivum L. subsp. aestivum	Iraq	Middle Asia	1	1	https://npgsweb.ars-grin.gov/gringlobal/ImgDisplay?id=1045378
ExomeCapture-DAS5-003308	PI 94380	Landrace	66BSR	Triticum aestivum L. subsp. aestivum	Erevan, Armenia	Middle Asia	1	1	https://npgsweb.ars-grin.gov/gringlobal/ImgDisplay?id=1126525
ExomeCapture-DAS5-001154	PI 94412	Cultivar	93	Triticum aestivum L. subsp. aestivum	Bulgaria	East Europe	1	1	-
ExomeCapture-PI-94567	PI 94567	Landrace	399	Triticum aestivum L. subsp. aestivum	Israel	Middle Asia	1	1	https://npgsweb.ars-grin.gov/gringlobal/ImgDisplay?id=1126677
ExomeCapture-DAS5-003704	PI 94568	Landrace	17380	Triticum aestivum L. subsp. aestivum	Israel	Middle Asia	1	1	https://npgsweb.ars-grin.gov/gringlobal/ImgDisplay?id=1126678
ExomeCapture-DAS5-003594	PI 94570	Landrace	17723	Triticum aestivum L. subsp. aestivum	Greece	East Europe	1	1	https://npgsweb.ars-grin.gov/gringlobal/ImgDisplay?id=1126680
ExomeCapture-PI-9791	PI 9791	Landrace	Yantagbay	Triticum aestivum L. subsp. aestivum	Toshkent, Uzbekistan	Middle Asia	1	1	https://npgsweb.ars-grin.gov/gringlobal/ImgDisplay?id=1050290
* The Gp data checked with the spike figure in the website, and the red lines were the corrected ones based on the spike figures.

## Sheet: Table S2
Table S2 The distribution of SNPs on different chromosomes
Chr.	SNP Num	Length (Mbp)	SNP density
chr1A	125739	594.102	211.645
chr1B	159575	689.852	231.318
chr1D	55921	495.453	112.868
chr2A	136724	780.799	175.108
chr2B	198349	801.257	247.547
chr2D	90255	651.853	138.459
chr3A	114814	750.844	152.913
chr3B	169334	830.83	203.813
chr3D	52788	615.552	85.7571
chr4A	112576	744.588	151.192
chr4B	80357	673.617	119.292
chr4D	18652	509.857	36.5828
chr5A	105111	709.774	148.091
chr5B	154489	713.15	216.629
chr5D	42184	566.081	74.5194
chr6A	106073	618.079	171.617
chr6B	166179	720.988	230.488
chr6D	43596	473.593	92.0538
chr7A	162205	736.706	220.176
chr7B	154825	750.62	206.263
chr7D	53503	638.686	83.7704
chrUn	65002	480.981	135.145
A genome	863242	4934.89	174.926
B genome	1083108	5180.31	209.082
D genome	356899	3951.07	90.3296
Sum	2368251	14547.3	162.797

## Sheet: Table S3
Table S3 SNPs significantly associated with Gp detected by GWAS using GLM, MLM , CMLM and MLMM methods and their annotation.
QTNcs	SNP	IWGSC1.1_pos	IWGSC2.1_pos	WEW1.0_pos	ref	alt	Annotation_IWGSC1.0	Annotation_IWGSC2.1	GLM_P value	GLM_R2	MLM_P value	MLM_R2	CMLM_P value	CMLM_R2	MLMM_P value	MLMM_R2
qtnc_GP_1A1	1A_1226616	1A_1226616	1A_1224461	-	G	A	A|downstream_gene_variant|MODIFIER|TraesCS1A02G002400|TraesCS1A02G002400|transcript|TraesCS1A02G002400.1|protein_coding||c.*2298C>T|||||2298|,A|downstream_gene_variant|MODIFIER|TraesCS1A02G002700LC|TraesCS1A02G002700LC|transcript|TraesCS1A02G002700LC.1|protein_coding||c.*2744C>T|||||2744|,A|intergenic_region|MODIFIER|TraesCS1A02G002300-TraesCS1A02G002400|TraesCS1A02G002300-TraesCS1A02G002400|inte…	A|downstream_gene_variant|MODIFIER|TraesCS1A03G0005000.1.CDS1|GENE_TraesCS1A03G0005000.1.CDS1|transcript|TraesCS1A03G0005000.1|protein_coding||c.*2298C>T|||||2298|,A|downstream_gene_variant|MODIFIER|TraesCS1A03G0005100LC.1.CDS1|GENE_TraesCS1A03G0005100LC.1.CDS1|transcript|TraesCS1A03G0005100LC.1|protein_coding||c.*2744C>T|||||2744|,A|intergenic_region|MODIFIER|TraesCS1A03G0004900.1.exon1-TraesCS1…	5.22323e-10	0.110028	5.22047e-10	0.110032	5.67103e-10	0.109523	-	-
	1A_1226668	1A_1226668	1A_1224513	-	T	C	C|downstream_gene_variant|MODIFIER|TraesCS1A02G002400|TraesCS1A02G002400|transcript|TraesCS1A02G002400.1|protein_coding||c.*2246A>G|||||2246|,C|downstream_gene_variant|MODIFIER|TraesCS1A02G002700LC|TraesCS1A02G002700LC|transcript|TraesCS1A02G002700LC.1|protein_coding||c.*2692A>G|||||2692|,C|intergenic_region|MODIFIER|TraesCS1A02G002300-TraesCS1A02G002400|TraesCS1A02G002300-TraesCS1A02G002400|inte…	C|downstream_gene_variant|MODIFIER|TraesCS1A03G0005000.1.CDS1|GENE_TraesCS1A03G0005000.1.CDS1|transcript|TraesCS1A03G0005000.1|protein_coding||c.*2246A>G|||||2246|,C|downstream_gene_variant|MODIFIER|TraesCS1A03G0005100LC.1.CDS1|GENE_TraesCS1A03G0005100LC.1.CDS1|transcript|TraesCS1A03G0005100LC.1|protein_coding||c.*2692A>G|||||2692|,C|intergenic_region|MODIFIER|TraesCS1A03G0004900.1.exon1-TraesCS1…	1.25762e-11	0.132216	1.25693e-11	0.13222	1.46335e-11	0.131277	-	-
	1A_1226688	1A_1226688	1A_1224533	-	C	A	A|downstream_gene_variant|MODIFIER|TraesCS1A02G002400|TraesCS1A02G002400|transcript|TraesCS1A02G002400.1|protein_coding||c.*2226G>T|||||2226|,A|downstream_gene_variant|MODIFIER|TraesCS1A02G002700LC|TraesCS1A02G002700LC|transcript|TraesCS1A02G002700LC.1|protein_coding||c.*2672G>T|||||2672|,A|intergenic_region|MODIFIER|TraesCS1A02G002300-TraesCS1A02G002400|TraesCS1A02G002300-TraesCS1A02G002400|inte…	A|downstream_gene_variant|MODIFIER|TraesCS1A03G0005000.1.CDS1|GENE_TraesCS1A03G0005000.1.CDS1|transcript|TraesCS1A03G0005000.1|protein_coding||c.*2226G>T|||||2226|,A|downstream_gene_variant|MODIFIER|TraesCS1A03G0005100LC.1.CDS1|GENE_TraesCS1A03G0005100LC.1.CDS1|transcript|TraesCS1A03G0005100LC.1|protein_coding||c.*2672G>T|||||2672|,A|intergenic_region|MODIFIER|TraesCS1A03G0004900.1.exon1-TraesCS1…	1.55468e-19	0.24845	1.55442e-19	0.248452	1.51327e-19	0.248583	-	-
	1A_1226822	1A_1226822	1A_1224667	-	T	C	C|downstream_gene_variant|MODIFIER|TraesCS1A02G002400|TraesCS1A02G002400|transcript|TraesCS1A02G002400.1|protein_coding||c.*2092A>G|||||2092|,C|downstream_gene_variant|MODIFIER|TraesCS1A02G002700LC|TraesCS1A02G002700LC|transcript|TraesCS1A02G002700LC.1|protein_coding||c.*2538A>G|||||2538|,C|intergenic_region|MODIFIER|TraesCS1A02G002300-TraesCS1A02G002400|TraesCS1A02G002300-TraesCS1A02G002400|inte…	C|downstream_gene_variant|MODIFIER|TraesCS1A03G0005000.1.CDS1|GENE_TraesCS1A03G0005000.1.CDS1|transcript|TraesCS1A03G0005000.1|protein_coding||c.*2092A>G|||||2092|,C|downstream_gene_variant|MODIFIER|TraesCS1A03G0005100LC.1.CDS1|GENE_TraesCS1A03G0005100LC.1.CDS1|transcript|TraesCS1A03G0005100LC.1|protein_coding||c.*2538A>G|||||2538|,C|intergenic_region|MODIFIER|TraesCS1A03G0004900.1.exon1-TraesCS1…	1.1213e-10	0.119123	1.12101e-10	0.119125	1.0671e-10	0.119394	-	-
	1A_1227140	1A_1227140	1A_1224985	-	C	T	T|downstream_gene_variant|MODIFIER|TraesCS1A02G002400|TraesCS1A02G002400|transcript|TraesCS1A02G002400.1|protein_coding||c.*1774G>A|||||1774|,T|downstream_gene_variant|MODIFIER|TraesCS1A02G002700LC|TraesCS1A02G002700LC|transcript|TraesCS1A02G002700LC.1|protein_coding||c.*2220G>A|||||2220|,T|intergenic_region|MODIFIER|TraesCS1A02G002300-TraesCS1A02G002400|TraesCS1A02G002300-TraesCS1A02G002400|inte…	T|downstream_gene_variant|MODIFIER|TraesCS1A03G0005000.1.CDS1|GENE_TraesCS1A03G0005000.1.CDS1|transcript|TraesCS1A03G0005000.1|protein_coding||c.*1774G>A|||||1774|,T|downstream_gene_variant|MODIFIER|TraesCS1A03G0005100LC.1.CDS1|GENE_TraesCS1A03G0005100LC.1.CDS1|transcript|TraesCS1A03G0005100LC.1|protein_coding||c.*2220G>A|||||2220|,T|intergenic_region|MODIFIER|TraesCS1A03G0004900.1.exon1-TraesCS1…	6.90574e-21	0.269646	6.90553e-21	0.269648	6.64445e-21	0.269858	-	-
	1A_1227295	1A_1227295	1A_1225140	-	C	T	T|downstream_gene_variant|MODIFIER|TraesCS1A02G002400|TraesCS1A02G002400|transcript|TraesCS1A02G002400.1|protein_coding||c.*1619G>A|||||1619|,T|downstream_gene_variant|MODIFIER|TraesCS1A02G002700LC|TraesCS1A02G002700LC|transcript|TraesCS1A02G002700LC.1|protein_coding||c.*2065G>A|||||2065|,T|intergenic_region|MODIFIER|TraesCS1A02G002300-TraesCS1A02G002400|TraesCS1A02G002300-TraesCS1A02G002400|inte…	T|downstream_gene_variant|MODIFIER|TraesCS1A03G0005000.1.CDS1|GENE_TraesCS1A03G0005000.1.CDS1|transcript|TraesCS1A03G0005000.1|protein_coding||c.*1619G>A|||||1619|,T|downstream_gene_variant|MODIFIER|TraesCS1A03G0005100LC.1.CDS1|GENE_TraesCS1A03G0005100LC.1.CDS1|transcript|TraesCS1A03G0005100LC.1|protein_coding||c.*2065G>A|||||2065|,T|intergenic_region|MODIFIER|TraesCS1A03G0004900.1.exon1-TraesCS1…	6.90574e-21	0.269646	6.90553e-21	0.269648	6.64445e-21	0.269858	-	-
	1A_1227303	1A_1227303	1A_1225148	-	G	A	A|downstream_gene_variant|MODIFIER|TraesCS1A02G002400|TraesCS1A02G002400|transcript|TraesCS1A02G002400.1|protein_coding||c.*1611C>T|||||1611|,A|downstream_gene_variant|MODIFIER|TraesCS1A02G002700LC|TraesCS1A02G002700LC|transcript|TraesCS1A02G002700LC.1|protein_coding||c.*2057C>T|||||2057|,A|intergenic_region|MODIFIER|TraesCS1A02G002300-TraesCS1A02G002400|TraesCS1A02G002300-TraesCS1A02G002400|inte…	A|downstream_gene_variant|MODIFIER|TraesCS1A03G0005000.1.CDS1|GENE_TraesCS1A03G0005000.1.CDS1|transcript|TraesCS1A03G0005000.1|protein_coding||c.*1611C>T|||||1611|,A|downstream_gene_variant|MODIFIER|TraesCS1A03G0005100LC.1.CDS1|GENE_TraesCS1A03G0005100LC.1.CDS1|transcript|TraesCS1A03G0005100LC.1|protein_coding||c.*2057C>T|||||2057|,A|intergenic_region|MODIFIER|TraesCS1A03G0004900.1.exon1-TraesCS1…	2.30017e-20	0.26141	2.30013e-20	0.261412	2.24641e-20	0.261519	-	-
	1A_1232815	1A_1232815	1A_1230660	-	C	T	T|3_prime_UTR_variant|MODIFIER|TraesCS1A02G002500|TraesCS1A02G002500|transcript|TraesCS1A02G002500.1|protein_coding|11/11|c.*8G>A|||||8|,T|upstream_gene_variant|MODIFIER|TraesCS1A02G002400|TraesCS1A02G002400|transcript|TraesCS1A02G002400.1|protein_coding||c.-3476G>A|||||3476|,T|upstream_gene_variant|MODIFIER|TraesCS1A02G002700LC|TraesCS1A02G002700LC|transcript|TraesCS1A02G002700LC.1|protein_codin…	T|3_prime_UTR_variant|MODIFIER|TraesCS1A03G0005200.1.exon1|GENE_TraesCS1A03G0005200.1.exon1|transcript|TraesCS1A03G0005200.1|protein_coding|11/11|c.*8G>A|||||8|,T|upstream_gene_variant|MODIFIER|TraesCS1A03G0005000.1.CDS1|GENE_TraesCS1A03G0005000.1.CDS1|transcript|TraesCS1A03G0005000.1|protein_coding||c.-3476G>A|||||3476|,T|upstream_gene_variant|MODIFIER|TraesCS1A03G0005100LC.1.CDS1|GENE_TraesCS1A…	1.07805e-12	0.147141	1.07786e-12	0.147143	1.11376e-12	0.146912	-	-
	1A_1234264	1A_1234264	1A_1232109	-	A	G	G|upstream_gene_variant|MODIFIER|TraesCS1A02G002400|TraesCS1A02G002400|transcript|TraesCS1A02G002400.1|protein_coding||c.-4925T>C|||||4925|,G|upstream_gene_variant|MODIFIER|TraesCS1A02G002700LC|TraesCS1A02G002700LC|transcript|TraesCS1A02G002700LC.1|protein_coding||c.-4392T>C|||||4392|,G|intron_variant|MODIFIER|TraesCS1A02G002500|TraesCS1A02G002500|transcript|TraesCS1A02G002500.1|protein_coding|7/…	G|upstream_gene_variant|MODIFIER|TraesCS1A03G0005000.1.CDS1|GENE_TraesCS1A03G0005000.1.CDS1|transcript|TraesCS1A03G0005000.1|protein_coding||c.-4925T>C|||||4925|,G|upstream_gene_variant|MODIFIER|TraesCS1A03G0005100LC.1.CDS1|GENE_TraesCS1A03G0005100LC.1.CDS1|transcript|TraesCS1A03G0005100LC.1|protein_coding||c.-4392T>C|||||4392|,G|intron_variant|MODIFIER|TraesCS1A03G0005200.1.exon1|GENE_TraesCS1A0…	9.48056e-10	0.10653	9.47735e-10	0.106533	8.30871e-10	0.107282	-	-
	1A_1235268	1A_1235268	1A_1233113	-	G	A	A|synonymous_variant|LOW|TraesCS1A02G002500|TraesCS1A02G002500|transcript|TraesCS1A02G002500.1|protein_coding|4/11|c.2046C>T|p.Ile682Ile|2555/4668|2046/3690|682/1229||	A|synonymous_variant|LOW|TraesCS1A03G0005200.1.exon1|GENE_TraesCS1A03G0005200.1.exon1|transcript|TraesCS1A03G0005200.1|protein_coding|4/11|c.2046C>T|p.Ile682Ile|2555/4668|2046/3690|682/1229||,A|intragenic_variant|MODIFIER|TraesCS1A03G0005200|TraesCS1A03G0005200|gene_variant|TraesCS1A03G0005200|||n.1233113G>A||||||	2.36278e-20	0.261226	2.36238e-20	0.26123	2.30782e-20	0.261336	-	-
	1A_1335605	1A_1335605	1A_1333450	-	C	A	A|downstream_gene_variant|MODIFIER|TraesCS1A02G002700|TraesCS1A02G002700|transcript|TraesCS1A02G002700.1|protein_coding||c.*1966G>T|||||1236|,A|intergenic_region|MODIFIER|TraesCS1A02G002900LC-TraesCS1A02G002700|TraesCS1A02G002900LC-TraesCS1A02G002700|intergenic_region|TraesCS1A02G002900LC-TraesCS1A02G002700|||n.1335605C>A||||||	A|downstream_gene_variant|MODIFIER|TraesCS1A03G0005600.1.exon1|GENE_TraesCS1A03G0005600.1.exon1|transcript|TraesCS1A03G0005600.1|protein_coding||c.*1966G>T|||||1236|,A|intergenic_region|MODIFIER|TraesCS1A03G0005500LC.1.CDS1-TraesCS1A03G0005600.1.exon1|GENE_TraesCS1A03G0005500LC.1.CDS1-GENE_TraesCS1A03G0005600.1.exon1|intergenic_region|GENE_TraesCS1A03G0005500LC.1.CDS1-GENE_TraesCS1A03G0005600.1.e…	4.45136e-15	0.181342	4.45038e-15	0.181345	4.47878e-15	0.181268	-	-
	1A_1335937	1A_1335937	1A_1333782	-	A	C	C|downstream_gene_variant|MODIFIER|TraesCS1A02G002700|TraesCS1A02G002700|transcript|TraesCS1A02G002700.1|protein_coding||c.*1634T>G|||||904|,C|intergenic_region|MODIFIER|TraesCS1A02G002900LC-TraesCS1A02G002700|TraesCS1A02G002900LC-TraesCS1A02G002700|intergenic_region|TraesCS1A02G002900LC-TraesCS1A02G002700|||n.1335937A>C||||||	C|downstream_gene_variant|MODIFIER|TraesCS1A03G0005600.1.exon1|GENE_TraesCS1A03G0005600.1.exon1|transcript|TraesCS1A03G0005600.1|protein_coding||c.*1634T>G|||||904|,C|intergenic_region|MODIFIER|TraesCS1A03G0005500LC.1.CDS1-TraesCS1A03G0005600.1.exon1|GENE_TraesCS1A03G0005500LC.1.CDS1-GENE_TraesCS1A03G0005600.1.exon1|intergenic_region|GENE_TraesCS1A03G0005500LC.1.CDS1-GENE_TraesCS1A03G0005600.1.ex…	7.30742e-14	0.163762	7.30628e-14	0.163764	7.16648e-14	0.163851	-	-
	1A_1336010	1A_1336010	1A_1333855	-	T	A	A|downstream_gene_variant|MODIFIER|TraesCS1A02G002700|TraesCS1A02G002700|transcript|TraesCS1A02G002700.1|protein_coding||c.*1561A>T|||||831|,A|intergenic_region|MODIFIER|TraesCS1A02G002900LC-TraesCS1A02G002700|TraesCS1A02G002900LC-TraesCS1A02G002700|intergenic_region|TraesCS1A02G002900LC-TraesCS1A02G002700|||n.1336010T>A||||||	A|downstream_gene_variant|MODIFIER|TraesCS1A03G0005600.1.exon1|GENE_TraesCS1A03G0005600.1.exon1|transcript|TraesCS1A03G0005600.1|protein_coding||c.*1561A>T|||||831|,A|intergenic_region|MODIFIER|TraesCS1A03G0005500LC.1.CDS1-TraesCS1A03G0005600.1.exon1|GENE_TraesCS1A03G0005500LC.1.CDS1-GENE_TraesCS1A03G0005600.1.exon1|intergenic_region|GENE_TraesCS1A03G0005500LC.1.CDS1-GENE_TraesCS1A03G0005600.1.ex…	3.47174e-09	0.0989629	3.47032e-09	0.098966	3.26043e-09	0.0993079	-	-
	1A_1336285	1A_1336285	1A_1334130	-	G	A	A|downstream_gene_variant|MODIFIER|TraesCS1A02G002700|TraesCS1A02G002700|transcript|TraesCS1A02G002700.1|protein_coding||c.*1286C>T|||||556|,A|intergenic_region|MODIFIER|TraesCS1A02G002900LC-TraesCS1A02G002700|TraesCS1A02G002900LC-TraesCS1A02G002700|intergenic_region|TraesCS1A02G002900LC-TraesCS1A02G002700|||n.1336285G>A||||||	A|downstream_gene_variant|MODIFIER|TraesCS1A03G0005600.1.exon1|GENE_TraesCS1A03G0005600.1.exon1|transcript|TraesCS1A03G0005600.1|protein_coding||c.*1286C>T|||||556|,A|intergenic_region|MODIFIER|TraesCS1A03G0005500LC.1.CDS1-TraesCS1A03G0005600.1.exon1|GENE_TraesCS1A03G0005500LC.1.CDS1-GENE_TraesCS1A03G0005600.1.exon1|intergenic_region|GENE_TraesCS1A03G0005500LC.1.CDS1-GENE_TraesCS1A03G0005600.1.ex…	7.52813e-18	0.222587	7.52546e-18	0.222591	6.59831e-18	0.223412	-	-
	1A_1336647	1A_1336647	1A_1334492	-	A	G	G|downstream_gene_variant|MODIFIER|TraesCS1A02G002700|TraesCS1A02G002700|transcript|TraesCS1A02G002700.1|protein_coding||c.*924T>C|||||194|,G|intergenic_region|MODIFIER|TraesCS1A02G002900LC-TraesCS1A02G002700|TraesCS1A02G002900LC-TraesCS1A02G002700|intergenic_region|TraesCS1A02G002900LC-TraesCS1A02G002700|||n.1336647A>G||||||	G|downstream_gene_variant|MODIFIER|TraesCS1A03G0005600.1.exon1|GENE_TraesCS1A03G0005600.1.exon1|transcript|TraesCS1A03G0005600.1|protein_coding||c.*924T>C|||||194|,G|intergenic_region|MODIFIER|TraesCS1A03G0005500LC.1.CDS1-TraesCS1A03G0005600.1.exon1|GENE_TraesCS1A03G0005500LC.1.CDS1-GENE_TraesCS1A03G0005600.1.exon1|intergenic_region|GENE_TraesCS1A03G0005500LC.1.CDS1-GENE_TraesCS1A03G0005600.1.exo…	4.5847e-10	0.110796	4.58408e-10	0.110797	5.00751e-10	0.110255	-	-
	1A_1336649	1A_1336649	1A_1334494	-	A	G	G|downstream_gene_variant|MODIFIER|TraesCS1A02G002700|TraesCS1A02G002700|transcript|TraesCS1A02G002700.1|protein_coding||c.*922T>C|||||192|,G|intergenic_region|MODIFIER|TraesCS1A02G002900LC-TraesCS1A02G002700|TraesCS1A02G002900LC-TraesCS1A02G002700|intergenic_region|TraesCS1A02G002900LC-TraesCS1A02G002700|||n.1336649A>G||||||	G|downstream_gene_variant|MODIFIER|TraesCS1A03G0005600.1.exon1|GENE_TraesCS1A03G0005600.1.exon1|transcript|TraesCS1A03G0005600.1|protein_coding||c.*922T>C|||||192|,G|intergenic_region|MODIFIER|TraesCS1A03G0005500LC.1.CDS1-TraesCS1A03G0005600.1.exon1|GENE_TraesCS1A03G0005500LC.1.CDS1-GENE_TraesCS1A03G0005600.1.exon1|intergenic_region|GENE_TraesCS1A03G0005500LC.1.CDS1-GENE_TraesCS1A03G0005600.1.exo…	1.96176e-09	0.102282	1.96131e-09	0.102284	1.97447e-09	0.102225	-	-
	1A_1336692	1A_1336692	1A_1334537	-	C	T	T|downstream_gene_variant|MODIFIER|TraesCS1A02G002700|TraesCS1A02G002700|transcript|TraesCS1A02G002700.1|protein_coding||c.*879G>A|||||149|,T|intergenic_region|MODIFIER|TraesCS1A02G002900LC-TraesCS1A02G002700|TraesCS1A02G002900LC-TraesCS1A02G002700|intergenic_region|TraesCS1A02G002900LC-TraesCS1A02G002700|||n.1336692C>T||||||	T|downstream_gene_variant|MODIFIER|TraesCS1A03G0005600.1.exon1|GENE_TraesCS1A03G0005600.1.exon1|transcript|TraesCS1A03G0005600.1|protein_coding||c.*879G>A|||||149|,T|intergenic_region|MODIFIER|TraesCS1A03G0005500LC.1.CDS1-TraesCS1A03G0005600.1.exon1|GENE_TraesCS1A03G0005500LC.1.CDS1-GENE_TraesCS1A03G0005600.1.exon1|intergenic_region|GENE_TraesCS1A03G0005500LC.1.CDS1-GENE_TraesCS1A03G0005600.1.exo…	2.89668e-14	0.169542	2.89605e-14	0.169544	2.70356e-14	0.16994	-	-
	1A_1336856	1A_1336856	1A_1334701	-	T	C	C|3_prime_UTR_variant|MODIFIER|TraesCS1A02G002700|TraesCS1A02G002700|transcript|TraesCS1A02G002700.1|protein_coding|22/22|c.*551A>G|||||715|	C|3_prime_UTR_variant|MODIFIER|TraesCS1A03G0005600.1.exon1|GENE_TraesCS1A03G0005600.1.exon1|transcript|TraesCS1A03G0005600.1|protein_coding|22/22|c.*551A>G|||||715|,C|intragenic_variant|MODIFIER|TraesCS1A03G0005600|TraesCS1A03G0005600|gene_variant|TraesCS1A03G0005600|||n.1334701T>C||||||	6.83258e-16	0.193287	6.83007e-16	0.193291	6.33273e-16	0.193736	-	-
	1A_1338375	1A_1338375	1A_1336220	-	G	A	A|intron_variant|MODIFIER|TraesCS1A02G002700|TraesCS1A02G002700|transcript|TraesCS1A02G002700.1|protein_coding|18/21|c.3562-90C>T||||||	A|intron_variant|MODIFIER|TraesCS1A03G0005600.1.exon1|GENE_TraesCS1A03G0005600.1.exon1|transcript|TraesCS1A03G0005600.1|protein_coding|18/21|c.3562-90C>T||||||,A|intragenic_variant|MODIFIER|TraesCS1A03G0005600|TraesCS1A03G0005600|gene_variant|TraesCS1A03G0005600|||n.1336220G>A||||||	9.99018e-17	0.205685	9.98689e-17	0.205688	9.27105e-17	0.206129	-	-
	1A_1339270	1A_1339270	1A_1337115	-	G	A	A|synonymous_variant|LOW|TraesCS1A02G002700|TraesCS1A02G002700|transcript|TraesCS1A02G002700.1|protein_coding|16/22|c.3187C>T|p.Leu1063Leu|3468/4846|3187/3999|1063/1332||	A|synonymous_variant|LOW|TraesCS1A03G0005600.1.exon1|GENE_TraesCS1A03G0005600.1.exon1|transcript|TraesCS1A03G0005600.1|protein_coding|16/22|c.3187C>T|p.Leu1063Leu|3468/4846|3187/3999|1063/1332||,A|intragenic_variant|MODIFIER|TraesCS1A03G0005600|TraesCS1A03G0005600|gene_variant|TraesCS1A03G0005600|||n.1337115G>A||||||	9.25688e-16	0.191342	9.25401e-16	0.191346	9.10319e-16	0.191412	-	-
	1A_1340881	1A_1340881	1A_1338726	1A_393548250	A	G	G|intron_variant|MODIFIER|TraesCS1A02G002700|TraesCS1A02G002700|transcript|TraesCS1A02G002700.1|protein_coding|14/21|c.2593-913T>C||||||	G|intron_variant|MODIFIER|TraesCS1A03G0005600.1.exon1|GENE_TraesCS1A03G0005600.1.exon1|transcript|TraesCS1A03G0005600.1|protein_coding|14/21|c.2593-913T>C||||||,G|intragenic_variant|MODIFIER|TraesCS1A03G0005600|TraesCS1A03G0005600|gene_variant|TraesCS1A03G0005600|||n.1338726A>G||||||	1.80188e-14	0.17252	1.80127e-14	0.172523	1.70655e-14	0.172827	-	-
	1A_1344241	1A_1344241	1A_1342086	-	C	T	T|intron_variant|MODIFIER|TraesCS1A02G002700|TraesCS1A02G002700|transcript|TraesCS1A02G002700.1|protein_coding|10/21|c.1551-254G>A||||||	T|intron_variant|MODIFIER|TraesCS1A03G0005600.1.exon1|GENE_TraesCS1A03G0005600.1.exon1|transcript|TraesCS1A03G0005600.1|protein_coding|10/21|c.1551-254G>A||||||,T|intragenic_variant|MODIFIER|TraesCS1A03G0005600|TraesCS1A03G0005600|gene_variant|TraesCS1A03G0005600|||n.1342086C>T||||||	4.72376e-16	0.195656	4.72197e-16	0.19566	4.58108e-16	0.195814	-	-
	1A_1345536	1A_1345536	1A_1343381	-	G	A	A|synonymous_variant|LOW|TraesCS1A02G002700|TraesCS1A02G002700|transcript|TraesCS1A02G002700.1|protein_coding|9/22|c.1191C>T|p.Asp397Asp|1472/4846|1191/3999|397/1332||	A|synonymous_variant|LOW|TraesCS1A03G0005600.1.exon1|GENE_TraesCS1A03G0005600.1.exon1|transcript|TraesCS1A03G0005600.1|protein_coding|9/22|c.1191C>T|p.Asp397Asp|1472/4846|1191/3999|397/1332||,A|intragenic_variant|MODIFIER|TraesCS1A03G0005600|TraesCS1A03G0005600|gene_variant|TraesCS1A03G0005600|||n.1343381G>A||||||	1.16042e-11	0.132701	1.16005e-11	0.132704	1.19908e-11	0.132477	-	-
	1A_1347012	1A_1347012	1A_1344857	1A_568854	T	C	C|intron_variant|MODIFIER|TraesCS1A02G002700|TraesCS1A02G002700|transcript|TraesCS1A02G002700.1|protein_coding|4/21|c.609+92A>G||||||	C|intron_variant|MODIFIER|TraesCS1A03G0005600.1.exon1|GENE_TraesCS1A03G0005600.1.exon1|transcript|TraesCS1A03G0005600.1|protein_coding|4/21|c.609+92A>G||||||,C|intragenic_variant|MODIFIER|TraesCS1A03G0005600|TraesCS1A03G0005600|gene_variant|TraesCS1A03G0005600|||n.1344857T>C||||||	3.49593e-19	0.242998	3.49491e-19	0.243002	3.45905e-19	0.243022	-	-
	1A_1347664	1A_1347664	1A_1345509	1A_568201	C	G	G|synonymous_variant|LOW|TraesCS1A02G002700|TraesCS1A02G002700|transcript|TraesCS1A02G002700.1|protein_coding|3/22|c.165G>C|p.Thr55Thr|446/4846|165/3999|55/1332||	G|synonymous_variant|LOW|TraesCS1A03G0005600.1.exon1|GENE_TraesCS1A03G0005600.1.exon1|transcript|TraesCS1A03G0005600.1|protein_coding|3/22|c.165G>C|p.Thr55Thr|446/4846|165/3999|55/1332||,G|intragenic_variant|MODIFIER|TraesCS1A03G0005600|TraesCS1A03G0005600|gene_variant|TraesCS1A03G0005600|||n.1345509C>G||||||	1.63663e-09	0.103339	1.63578e-09	0.103343	1.85217e-09	0.102597	-	-
	Un_150794195	Un_150794195	1A_1868437	1A_222879	C	G	G|intron_variant|MODIFIER|TraesCSU02G143200|TraesCSU02G143200|transcript|TraesCSU02G143200.1|protein_coding|2/10|c.516+9C>G||||||	G|intergenic_region|MODIFIER|TraesCS1A03G0007100LC.1.CDS1-TraesCS1A03G0007200LC.1.exon1|GENE_TraesCS1A03G0007100LC.1.CDS1-GENE_TraesCS1A03G0007200LC.1.exon1|intergenic_region|GENE_TraesCS1A03G0007100LC.1.CDS1-GENE_TraesCS1A03G0007200LC.1.exon1|||n.1868437C>G||||||	9.30373e-33	0.473389	9.30669e-33	0.47339	8.88334e-33	0.473669	-	-
	Un_150794343	Un_150794343	1A_1868289	1A_222731	G	A	A|splice_region_variant&intron_variant|LOW|TraesCSU02G143200|TraesCSU02G143200|transcript|TraesCSU02G143200.1|protein_coding|3/10|c.569+5G>A||||||	A|intergenic_region|MODIFIER|TraesCS1A03G0007100LC.1.CDS1-TraesCS1A03G0007200LC.1.exon1|GENE_TraesCS1A03G0007100LC.1.CDS1-GENE_TraesCS1A03G0007200LC.1.exon1|intergenic_region|GENE_TraesCS1A03G0007100LC.1.CDS1-GENE_TraesCS1A03G0007200LC.1.exon1|||n.1868289G>A||||||	2.02073e-33	0.485761	2.0213e-33	0.485762	1.96211e-33	0.485905	-	-
	Un_150794363	Un_150794363	1A_1868269	1A_222711	C	T	T|intron_variant|MODIFIER|TraesCSU02G143200|TraesCSU02G143200|transcript|TraesCSU02G143200.1|protein_coding|3/10|c.569+25C>T||||||	T|intergenic_region|MODIFIER|TraesCS1A03G0007100LC.1.CDS1-TraesCS1A03G0007200LC.1.exon1|GENE_TraesCS1A03G0007100LC.1.CDS1-GENE_TraesCS1A03G0007200LC.1.exon1|intergenic_region|GENE_TraesCS1A03G0007100LC.1.CDS1-GENE_TraesCS1A03G0007200LC.1.exon1|||n.1868269C>T||||||	2.46864e-34	0.502976	2.46931e-34	0.502977	2.38593e-34	0.503158	-	-
	Un_150794793	Un_150794793	1A_1867839	1A_222281	G	A	A|intron_variant|MODIFIER|TraesCSU02G143200|TraesCSU02G143200|transcript|TraesCSU02G143200.1|protein_coding|5/10|c.813+12G>A||||||	A|intergenic_region|MODIFIER|TraesCS1A03G0007100LC.1.CDS1-TraesCS1A03G0007200LC.1.exon1|GENE_TraesCS1A03G0007100LC.1.CDS1-GENE_TraesCS1A03G0007200LC.1.exon1|intergenic_region|GENE_TraesCS1A03G0007100LC.1.CDS1-GENE_TraesCS1A03G0007200LC.1.exon1|||n.1867839G>A||||||	3.76826e-31	0.443853	3.7697e-31	0.443854	3.54512e-31	0.444248	-	-
	Un_150796177	Un_150796177	1A_1866455	1A_220897	T	A	A|intron_variant|MODIFIER|TraesCSU02G143200|TraesCSU02G143200|transcript|TraesCSU02G143200.1|protein_coding|8/10|c.1189-50T>A||||||	A|intergenic_region|MODIFIER|TraesCS1A03G0007100LC.1.CDS1-TraesCS1A03G0007200LC.1.exon1|GENE_TraesCS1A03G0007100LC.1.CDS1-GENE_TraesCS1A03G0007200LC.1.exon1|intergenic_region|GENE_TraesCS1A03G0007100LC.1.CDS1-GENE_TraesCS1A03G0007200LC.1.exon1|||n.1866455T>A||||||	5.62853e-33	0.477449	5.62956e-33	0.477451	5.26116e-33	0.477901	-	-
	Un_150796357	Un_150796357	1A_1866275	1A_220716	T	C	C|intron_variant|MODIFIER|TraesCSU02G143200|TraesCSU02G143200|transcript|TraesCSU02G143200.1|protein_coding|9/10|c.1235+84T>C||||||	C|intergenic_region|MODIFIER|TraesCS1A03G0007100LC.1.CDS1-TraesCS1A03G0007200LC.1.exon1|GENE_TraesCS1A03G0007100LC.1.CDS1-GENE_TraesCS1A03G0007200LC.1.exon1|intergenic_region|GENE_TraesCS1A03G0007100LC.1.CDS1-GENE_TraesCS1A03G0007200LC.1.exon1|||n.1866275T>C||||||	5.7752e-16	0.194365	5.77247e-16	0.19437	5.83364e-16	0.194263	-	-
	Un_150796450	Un_150796450	1A_1866182	1A_220624	G	A	A|intron_variant|MODIFIER|TraesCSU02G143200|TraesCSU02G143200|transcript|TraesCSU02G143200.1|protein_coding|9/10|c.1235+177G>A||||||	A|intergenic_region|MODIFIER|TraesCS1A03G0007100LC.1.CDS1-TraesCS1A03G0007200LC.1.exon1|GENE_TraesCS1A03G0007100LC.1.CDS1-GENE_TraesCS1A03G0007200LC.1.exon1|intergenic_region|GENE_TraesCS1A03G0007100LC.1.CDS1-GENE_TraesCS1A03G0007200LC.1.exon1|||n.1866182G>A||||||	2.83843e-32	0.464421	2.83902e-32	0.464423	2.47346e-32	0.465433	-	-
	Un_150796502	Un_150796502	1A_1866130	1A_220572	A	G	G|intron_variant|MODIFIER|TraesCSU02G143200|TraesCSU02G143200|transcript|TraesCSU02G143200.1|protein_coding|9/10|c.1235+229A>G||||||	G|intergenic_region|MODIFIER|TraesCS1A03G0007100LC.1.CDS1-TraesCS1A03G0007200LC.1.exon1|GENE_TraesCS1A03G0007100LC.1.CDS1-GENE_TraesCS1A03G0007200LC.1.exon1|intergenic_region|GENE_TraesCS1A03G0007100LC.1.CDS1-GENE_TraesCS1A03G0007200LC.1.exon1|||n.1866130A>G||||||	9.05907e-34	0.492305	9.06088e-34	0.492307	7.94768e-34	0.493279	-	-
	Un_150796515	Un_150796515	1A_1866117	1A_220558	G	A	A|intron_variant|MODIFIER|TraesCSU02G143200|TraesCSU02G143200|transcript|TraesCSU02G143200.1|protein_coding|9/10|c.1235+242G>A||||||	A|intergenic_region|MODIFIER|TraesCS1A03G0007100LC.1.CDS1-TraesCS1A03G0007200LC.1.exon1|GENE_TraesCS1A03G0007100LC.1.CDS1-GENE_TraesCS1A03G0007200LC.1.exon1|intergenic_region|GENE_TraesCS1A03G0007100LC.1.CDS1-GENE_TraesCS1A03G0007200LC.1.exon1|||n.1866117G>A||||||	5.43319e-16	0.194757	5.43018e-16	0.194762	5.60831e-16	0.194515	-	-
	Un_150796543	Un_150796543	1A_1866089	1A_220531	G	A	A|intron_variant|MODIFIER|TraesCSU02G143200|TraesCSU02G143200|transcript|TraesCSU02G143200.1|protein_coding|9/10|c.1236-247G>A||||||	A|intergenic_region|MODIFIER|TraesCS1A03G0007100LC.1.CDS1-TraesCS1A03G0007200LC.1.exon1|GENE_TraesCS1A03G0007100LC.1.CDS1-GENE_TraesCS1A03G0007200LC.1.exon1|intergenic_region|GENE_TraesCS1A03G0007100LC.1.CDS1-GENE_TraesCS1A03G0007200LC.1.exon1|||n.1866089G>A||||||	7.09606e-22	0.285385	7.09705e-22	0.285386	6.2627e-22	0.286198	-	-
	Un_150796656	Un_150796656	1A_1865976	1A_220417	T	C	C|intron_variant|MODIFIER|TraesCSU02G143200|TraesCSU02G143200|transcript|TraesCSU02G143200.1|protein_coding|9/10|c.1236-134T>C||||||	C|intergenic_region|MODIFIER|TraesCS1A03G0007100LC.1.CDS1-TraesCS1A03G0007200LC.1.exon1|GENE_TraesCS1A03G0007100LC.1.CDS1-GENE_TraesCS1A03G0007200LC.1.exon1|intergenic_region|GENE_TraesCS1A03G0007100LC.1.CDS1-GENE_TraesCS1A03G0007200LC.1.exon1|||n.1865976T>C||||||	1.57846e-16	0.202722	1.57765e-16	0.202727	1.56917e-16	0.20272	-	-
	Un_150796682	Un_150796682	1A_1865950	1A_220392	A	T	T|intron_variant|MODIFIER|TraesCSU02G143200|TraesCSU02G143200|transcript|TraesCSU02G143200.1|protein_coding|9/10|c.1236-108A>T||||||	T|intergenic_region|MODIFIER|TraesCS1A03G0007100LC.1.CDS1-TraesCS1A03G0007200LC.1.exon1|GENE_TraesCS1A03G0007100LC.1.CDS1-GENE_TraesCS1A03G0007200LC.1.exon1|intergenic_region|GENE_TraesCS1A03G0007100LC.1.CDS1-GENE_TraesCS1A03G0007200LC.1.exon1|||n.1865950A>T||||||	7.25031e-34	0.494128	7.25189e-34	0.49413	6.27873e-34	0.495209	-	-
	Un_150796716	Un_150796716	1A_1865916	1A_220358	A	G	G|intron_variant|MODIFIER|TraesCSU02G143200|TraesCSU02G143200|transcript|TraesCSU02G143200.1|protein_coding|9/10|c.1236-74A>G||||||	G|intergenic_region|MODIFIER|TraesCS1A03G0007100LC.1.CDS1-TraesCS1A03G0007200LC.1.exon1|GENE_TraesCS1A03G0007100LC.1.CDS1-GENE_TraesCS1A03G0007200LC.1.exon1|intergenic_region|GENE_TraesCS1A03G0007100LC.1.CDS1-GENE_TraesCS1A03G0007200LC.1.exon1|||n.1865916A>G||||||	8.48945e-35	0.511797	8.49136e-35	0.511799	7.44188e-35	0.512788	1.54343e-61	-
	Un_150797000	Un_150797000	1A_1865632	1A_220073	A	C	C|missense_variant|MODERATE|TraesCSU02G143200|TraesCSU02G143200|transcript|TraesCSU02G143200.1|protein_coding|11/11|c.1349A>C|p.Tyr450Ser|1352/1943|1349/1608|450/535||	C|intergenic_region|MODIFIER|TraesCS1A03G0007100LC.1.CDS1-TraesCS1A03G0007200LC.1.exon1|GENE_TraesCS1A03G0007100LC.1.CDS1-GENE_TraesCS1A03G0007200LC.1.exon1|intergenic_region|GENE_TraesCS1A03G0007100LC.1.CDS1-GENE_TraesCS1A03G0007200LC.1.exon1|||n.1865632A>C||||||	1.29022e-20	0.26536	1.28965e-20	0.265365	1.47814e-20	0.264378	-	-
	Un_150797118	Un_150797118	1A_1865514	1A_219956	C	T	T|synonymous_variant|LOW|TraesCSU02G143200|TraesCSU02G143200|transcript|TraesCSU02G143200.1|protein_coding|11/11|c.1467C>T|p.Val489Val|1470/1943|1467/1608|489/535||	T|intergenic_region|MODIFIER|TraesCS1A03G0007100LC.1.CDS1-TraesCS1A03G0007200LC.1.exon1|GENE_TraesCS1A03G0007100LC.1.CDS1-GENE_TraesCS1A03G0007200LC.1.exon1|intergenic_region|GENE_TraesCS1A03G0007100LC.1.CDS1-GENE_TraesCS1A03G0007200LC.1.exon1|||n.1865514C>T||||||	2.96891e-31	0.445737	2.96971e-31	0.445738	2.99091e-31	0.445591	-	-
	Un_150818400	Un_150818400	1A_1844237	1A_184607	G	A	A|downstream_gene_variant|MODIFIER|TraesCSU02G231300LC|TraesCSU02G231300LC|transcript|TraesCSU02G231300LC.1|protein_coding||c.*2117G>A|||||2117|,A|intron_variant|MODIFIER|TraesCSU02G231400LC|TraesCSU02G231400LC|transcript|TraesCSU02G231400LC.1|protein_coding|2/2|c.846+10G>A||||||	A|intergenic_region|MODIFIER|TraesCS1A03G0007100LC.1.CDS1-TraesCS1A03G0007200LC.1.exon1|GENE_TraesCS1A03G0007100LC.1.CDS1-GENE_TraesCS1A03G0007200LC.1.exon1|intergenic_region|GENE_TraesCS1A03G0007100LC.1.CDS1-GENE_TraesCS1A03G0007200LC.1.exon1|||n.1844237G>A||||||	5.14926e-21	0.271664	5.14749e-21	0.271669	4.35877e-21	0.272758	-	-
	Un_150818460	Un_150818460	1A_1844177	1A_184547	T	G	G|downstream_gene_variant|MODIFIER|TraesCSU02G231300LC|TraesCSU02G231300LC|transcript|TraesCSU02G231300LC.1|protein_coding||c.*2177T>G|||||2177|,G|intron_variant|MODIFIER|TraesCSU02G231400LC|TraesCSU02G231400LC|transcript|TraesCSU02G231400LC.1|protein_coding|2/2|c.847-17T>G||||||	G|intergenic_region|MODIFIER|TraesCS1A03G0007100LC.1.CDS1-TraesCS1A03G0007200LC.1.exon1|GENE_TraesCS1A03G0007100LC.1.CDS1-GENE_TraesCS1A03G0007200LC.1.exon1|intergenic_region|GENE_TraesCS1A03G0007100LC.1.CDS1-GENE_TraesCS1A03G0007200LC.1.exon1|||n.1844177T>G||||||	1.46547e-22	0.29642	1.46518e-22	0.296424	1.41455e-22	0.29661	-	-
	Un_150818643	Un_150818643	1A_1843994	1A_184343	C	T	T|missense_variant|MODERATE|TraesCSU02G231400LC|TraesCSU02G231400LC|transcript|TraesCSU02G231400LC.1|protein_coding|3/3|c.1013C>T|p.Pro338Leu|1013/1218|1013/1218|338/405||,T|downstream_gene_variant|MODIFIER|TraesCSU02G231300LC|TraesCSU02G231300LC|transcript|TraesCSU02G231300LC.1|protein_coding||c.*2360C>T|||||2360|	T|intergenic_region|MODIFIER|TraesCS1A03G0007100LC.1.CDS1-TraesCS1A03G0007200LC.1.exon1|GENE_TraesCS1A03G0007100LC.1.CDS1-GENE_TraesCS1A03G0007200LC.1.exon1|intergenic_region|GENE_TraesCS1A03G0007100LC.1.CDS1-GENE_TraesCS1A03G0007200LC.1.exon1|||n.1843994C>T||||||	6.84968e-33	0.475862	6.84939e-33	0.475865	5.69163e-33	0.477265	-	-
	Un_150818726	Un_150818726	1A_1843911	1A_184259	A	G	G|missense_variant|MODERATE|TraesCSU02G231400LC|TraesCSU02G231400LC|transcript|TraesCSU02G231400LC.1|protein_coding|3/3|c.1096A>G|p.Ile366Val|1096/1218|1096/1218|366/405||,G|downstream_gene_variant|MODIFIER|TraesCSU02G231300LC|TraesCSU02G231300LC|transcript|TraesCSU02G231300LC.1|protein_coding||c.*2443A>G|||||2443|	G|intergenic_region|MODIFIER|TraesCS1A03G0007100LC.1.CDS1-TraesCS1A03G0007200LC.1.exon1|GENE_TraesCS1A03G0007100LC.1.CDS1-GENE_TraesCS1A03G0007200LC.1.exon1|intergenic_region|GENE_TraesCS1A03G0007100LC.1.CDS1-GENE_TraesCS1A03G0007200LC.1.exon1|||n.1843911A>G||||||	3.28063e-10	0.112768	3.2785e-10	0.112772	3.6991e-10	0.112038	-	-
	Un_150818893	Un_150818893	1A_1843744	1A_184093	T	C	C|downstream_gene_variant|MODIFIER|TraesCSU02G231300LC|TraesCSU02G231300LC|transcript|TraesCSU02G231300LC.1|protein_coding||c.*2610T>C|||||2610|,C|downstream_gene_variant|MODIFIER|TraesCSU02G231400LC|TraesCSU02G231400LC|transcript|TraesCSU02G231400LC.1|protein_coding||c.*45T>C|||||45|,C|intergenic_region|MODIFIER|TraesCSU02G231400LC-TraesCSU02G231500LC|TraesCSU02G231400LC-TraesCSU02G231500LC|inte…	C|intergenic_region|MODIFIER|TraesCS1A03G0007100LC.1.CDS1-TraesCS1A03G0007200LC.1.exon1|GENE_TraesCS1A03G0007100LC.1.CDS1-GENE_TraesCS1A03G0007200LC.1.exon1|intergenic_region|GENE_TraesCS1A03G0007100LC.1.CDS1-GENE_TraesCS1A03G0007200LC.1.exon1|||n.1843744T>C||||||	3.70383e-29	0.408117	3.70417e-29	0.408119	3.10791e-29	0.409385	-	-
	Un_150818919	Un_150818919	1A_1843718	1A_184066	T	C	C|downstream_gene_variant|MODIFIER|TraesCSU02G231300LC|TraesCSU02G231300LC|transcript|TraesCSU02G231300LC.1|protein_coding||c.*2636T>C|||||2636|,C|downstream_gene_variant|MODIFIER|TraesCSU02G231400LC|TraesCSU02G231400LC|transcript|TraesCSU02G231400LC.1|protein_coding||c.*71T>C|||||71|,C|intergenic_region|MODIFIER|TraesCSU02G231400LC-TraesCSU02G231500LC|TraesCSU02G231400LC-TraesCSU02G231500LC|inte…	C|intergenic_region|MODIFIER|TraesCS1A03G0007100LC.1.CDS1-TraesCS1A03G0007200LC.1.exon1|GENE_TraesCS1A03G0007100LC.1.CDS1-GENE_TraesCS1A03G0007200LC.1.exon1|intergenic_region|GENE_TraesCS1A03G0007100LC.1.CDS1-GENE_TraesCS1A03G0007200LC.1.exon1|||n.1843718T>C||||||	1.69205e-18	0.232465	1.69166e-18	0.232469	1.6606e-18	0.232544	-	-
	Un_150818987	Un_150818987	1A_1843650	1A_184000	C	T	T|downstream_gene_variant|MODIFIER|TraesCSU02G231300LC|TraesCSU02G231300LC|transcript|TraesCSU02G231300LC.1|protein_coding||c.*2704C>T|||||2704|,T|downstream_gene_variant|MODIFIER|TraesCSU02G231400LC|TraesCSU02G231400LC|transcript|TraesCSU02G231400LC.1|protein_coding||c.*139C>T|||||139|,T|intergenic_region|MODIFIER|TraesCSU02G231400LC-TraesCSU02G231500LC|TraesCSU02G231400LC-TraesCSU02G231500LC|in…	T|intergenic_region|MODIFIER|TraesCS1A03G0007100LC.1.CDS1-TraesCS1A03G0007200LC.1.exon1|GENE_TraesCS1A03G0007100LC.1.CDS1-GENE_TraesCS1A03G0007200LC.1.exon1|intergenic_region|GENE_TraesCS1A03G0007100LC.1.CDS1-GENE_TraesCS1A03G0007200LC.1.exon1|||n.1843650C>T||||||	6.78031e-29	0.403478	6.77952e-29	0.403482	5.94225e-29	0.404409	-	-
	Un_150818993	Un_150818993	1A_1843644	1A_183993	A	G	G|downstream_gene_variant|MODIFIER|TraesCSU02G231300LC|TraesCSU02G231300LC|transcript|TraesCSU02G231300LC.1|protein_coding||c.*2710A>G|||||2710|,G|downstream_gene_variant|MODIFIER|TraesCSU02G231400LC|TraesCSU02G231400LC|transcript|TraesCSU02G231400LC.1|protein_coding||c.*145A>G|||||145|,G|intergenic_region|MODIFIER|TraesCSU02G231400LC-TraesCSU02G231500LC|TraesCSU02G231400LC-TraesCSU02G231500LC|in…	G|intergenic_region|MODIFIER|TraesCS1A03G0007100LC.1.CDS1-TraesCS1A03G0007200LC.1.exon1|GENE_TraesCS1A03G0007100LC.1.CDS1-GENE_TraesCS1A03G0007200LC.1.exon1|intergenic_region|GENE_TraesCS1A03G0007100LC.1.CDS1-GENE_TraesCS1A03G0007200LC.1.exon1|||n.1843644A>G||||||	1.91356e-24	0.327308	1.91342e-24	0.327311	1.72013e-24	0.328013	-	-
	Un_150819000	Un_150819000	1A_1843637	1A_183986	G	A	A|downstream_gene_variant|MODIFIER|TraesCSU02G231300LC|TraesCSU02G231300LC|transcript|TraesCSU02G231300LC.1|protein_coding||c.*2717G>A|||||2717|,A|downstream_gene_variant|MODIFIER|TraesCSU02G231400LC|TraesCSU02G231400LC|transcript|TraesCSU02G231400LC.1|protein_coding||c.*152G>A|||||152|,A|intergenic_region|MODIFIER|TraesCSU02G231400LC-TraesCSU02G231500LC|TraesCSU02G231400LC-TraesCSU02G231500LC|in…	A|intergenic_region|MODIFIER|TraesCS1A03G0007100LC.1.CDS1-TraesCS1A03G0007200LC.1.exon1|GENE_TraesCS1A03G0007100LC.1.CDS1-GENE_TraesCS1A03G0007200LC.1.exon1|intergenic_region|GENE_TraesCS1A03G0007100LC.1.CDS1-GENE_TraesCS1A03G0007200LC.1.exon1|||n.1843637G>A||||||	5.06059e-25	0.336937	5.06026e-25	0.33694	4.70459e-25	0.337401	-	-
	Un_150821725	Un_150821725	1A_1840912	1A_181264	T	C	C|downstream_gene_variant|MODIFIER|TraesCSU02G231400LC|TraesCSU02G231400LC|transcript|TraesCSU02G231400LC.1|protein_coding||c.*2877T>C|||||2877|,C|intergenic_region|MODIFIER|TraesCSU02G231400LC-TraesCSU02G231500LC|TraesCSU02G231400LC-TraesCSU02G231500LC|intergenic_region|TraesCSU02G231400LC-TraesCSU02G231500LC|||n.150821725T>C||||||	C|intergenic_region|MODIFIER|TraesCS1A03G0007100LC.1.CDS1-TraesCS1A03G0007200LC.1.exon1|GENE_TraesCS1A03G0007100LC.1.CDS1-GENE_TraesCS1A03G0007200LC.1.exon1|intergenic_region|GENE_TraesCS1A03G0007100LC.1.CDS1-GENE_TraesCS1A03G0007200LC.1.exon1|||n.1840912T>C||||||	3.70213e-17	0.212143	3.70173e-17	0.212145	3.8859e-17	0.211785	-	-
	Un_150821847	Un_150821847	1A_1840790	1A_181142	T	C	C|downstream_gene_variant|MODIFIER|TraesCSU02G231400LC|TraesCSU02G231400LC|transcript|TraesCSU02G231400LC.1|protein_coding||c.*2999T>C|||||2999|,C|intergenic_region|MODIFIER|TraesCSU02G231400LC-TraesCSU02G231500LC|TraesCSU02G231400LC-TraesCSU02G231500LC|intergenic_region|TraesCSU02G231400LC-TraesCSU02G231500LC|||n.150821847T>C||||||	C|intergenic_region|MODIFIER|TraesCS1A03G0007100LC.1.CDS1-TraesCS1A03G0007200LC.1.exon1|GENE_TraesCS1A03G0007100LC.1.CDS1-GENE_TraesCS1A03G0007200LC.1.exon1|intergenic_region|GENE_TraesCS1A03G0007100LC.1.CDS1-GENE_TraesCS1A03G0007200LC.1.exon1|||n.1840790T>C||||||	4.49187e-13	0.152516	4.49436e-13	0.152514	4.52016e-13	0.152448	-	-
	Un_150821911	Un_150821911	1A_1840726	1A_181078	C	G	G|downstream_gene_variant|MODIFIER|TraesCSU02G231400LC|TraesCSU02G231400LC|transcript|TraesCSU02G231400LC.1|protein_coding||c.*3063C>G|||||3063|,G|intergenic_region|MODIFIER|TraesCSU02G231400LC-TraesCSU02G231500LC|TraesCSU02G231400LC-TraesCSU02G231500LC|intergenic_region|TraesCSU02G231400LC-TraesCSU02G231500LC|||n.150821911C>G||||||	G|intergenic_region|MODIFIER|TraesCS1A03G0007100LC.1.CDS1-TraesCS1A03G0007200LC.1.exon1|GENE_TraesCS1A03G0007100LC.1.CDS1-GENE_TraesCS1A03G0007200LC.1.exon1|intergenic_region|GENE_TraesCS1A03G0007100LC.1.CDS1-GENE_TraesCS1A03G0007200LC.1.exon1|||n.1840726C>G||||||	3.88254e-14	0.167708	3.88335e-14	0.167708	4.24906e-14	0.167112	-	-
	Un_150821951	Un_150821951	1A_1840686	1A_181039	G	A	A|downstream_gene_variant|MODIFIER|TraesCSU02G231400LC|TraesCSU02G231400LC|transcript|TraesCSU02G231400LC.1|protein_coding||c.*3103G>A|||||3103|,A|intergenic_region|MODIFIER|TraesCSU02G231400LC-TraesCSU02G231500LC|TraesCSU02G231400LC-TraesCSU02G231500LC|intergenic_region|TraesCSU02G231400LC-TraesCSU02G231500LC|||n.150821951G>A||||||	A|intergenic_region|MODIFIER|TraesCS1A03G0007100LC.1.CDS1-TraesCS1A03G0007200LC.1.exon1|GENE_TraesCS1A03G0007100LC.1.CDS1-GENE_TraesCS1A03G0007200LC.1.exon1|intergenic_region|GENE_TraesCS1A03G0007100LC.1.CDS1-GENE_TraesCS1A03G0007200LC.1.exon1|||n.1840686G>A||||||	4.87913e-26	0.354055	4.87965e-26	0.354057	4.45497e-26	0.354656	-	-
	Un_260344935	Un_260344935	1A_1939855	Un_25695181	C	T	T|synonymous_variant|LOW|TraesCSU02G173700|TraesCSU02G173700|transcript|TraesCSU02G173700.1|protein_coding|1/1|c.1446G>A|p.Lys482Lys|1446/2985|1446/2985|482/994||	T|missense_variant|MODERATE|TraesCS1A03G0007600.1.CDS1|GENE_TraesCS1A03G0007600.1.CDS1|transcript|TraesCS1A03G0007600.1|protein_coding|1/1|c.1446C>T|p.Lys482Asn|1446/2985|1446/2985|482/994||WARNING_REF_DOES_NOT_MATCH_GENOME,T|intragenic_variant|MODIFIER|TraesCS1A03G0007600|TraesCS1A03G0007600|gene_variant|TraesCS1A03G0007600|||n.1939855C>T||||||	1.35286e-11	0.131776	1.35317e-11	0.131776	1.362e-11	0.13171	-	-
	Un_260344941	Un_260344941	1A_1939849	Un_25695175	T	C	C|synonymous_variant|LOW|TraesCSU02G173700|TraesCSU02G173700|transcript|TraesCSU02G173700.1|protein_coding|1/1|c.1440A>G|p.Ser480Ser|1440/2985|1440/2985|480/994||	C|synonymous_variant|LOW|TraesCS1A03G0007600.1.CDS1|GENE_TraesCS1A03G0007600.1.CDS1|transcript|TraesCS1A03G0007600.1|protein_coding|1/1|c.1440T>C|p.Ser480Ser|1440/2985|1440/2985|480/994||WARNING_REF_DOES_NOT_MATCH_GENOME,C|intragenic_variant|MODIFIER|TraesCS1A03G0007600|TraesCS1A03G0007600|gene_variant|TraesCS1A03G0007600|||n.1939849T>C||||||	1.02671e-11	0.133439	1.02681e-11	0.13344	9.77025e-12	0.133713	-	-
	Un_260344975	Un_260344975	1A_1939815	Un_25695142	T	A	A|missense_variant|MODERATE|TraesCSU02G173700|TraesCSU02G173700|transcript|TraesCSU02G173700.1|protein_coding|1/1|c.1406A>T|p.His469Leu|1406/2985|1406/2985|469/994||	A|synonymous_variant|LOW|TraesCS1A03G0007600.1.CDS1|GENE_TraesCS1A03G0007600.1.CDS1|transcript|TraesCS1A03G0007600.1|protein_coding|1/1|c.1406T>A|p.His469His|1406/2985|1406/2985|469/994||WARNING_REF_DOES_NOT_MATCH_GENOME,A|intragenic_variant|MODIFIER|TraesCS1A03G0007600|TraesCS1A03G0007600|gene_variant|TraesCS1A03G0007600|||n.1939815T>A||||||	6.7009e-12	0.136018	6.70075e-12	0.136019	6.35473e-12	0.136313	-	-
	Un_260345181	Un_260345181	1A_1939609	Un_25694935	A	C	C|synonymous_variant|LOW|TraesCSU02G173700|TraesCSU02G173700|transcript|TraesCSU02G173700.1|protein_coding|1/1|c.1200T>G|p.Val400Val|1200/2985|1200/2985|400/994||	C|synonymous_variant|LOW|TraesCS1A03G0007600.1.CDS1|GENE_TraesCS1A03G0007600.1.CDS1|transcript|TraesCS1A03G0007600.1|protein_coding|1/1|c.1200A>C|p.Val400Val|1200/2985|1200/2985|400/994||WARNING_REF_DOES_NOT_MATCH_GENOME,C|intragenic_variant|MODIFIER|TraesCS1A03G0007600|TraesCS1A03G0007600|gene_variant|TraesCS1A03G0007600|||n.1939609A>C||||||	7.6845e-10	0.107761	7.68482e-10	0.107762	7.36234e-10	0.107991	-	-
	Un_260345254	Un_260345254	1A_1939536	Un_25694863	G	T	T|missense_variant|MODERATE|TraesCSU02G173700|TraesCSU02G173700|transcript|TraesCSU02G173700.1|protein_coding|1/1|c.1127C>A|p.Thr376Lys|1127/2985|1127/2985|376/994||	T|missense_variant|MODERATE|TraesCS1A03G0007600.1.CDS1|GENE_TraesCS1A03G0007600.1.CDS1|transcript|TraesCS1A03G0007600.1|protein_coding|1/1|c.1127G>T|p.Thr376Ile|1127/2985|1127/2985|376/994||WARNING_REF_DOES_NOT_MATCH_GENOME,T|intragenic_variant|MODIFIER|TraesCS1A03G0007600|TraesCS1A03G0007600|gene_variant|TraesCS1A03G0007600|||n.1939536G>T||||||	4.95404e-11	0.123989	4.9539e-11	0.12399	5.53514e-11	0.123303	-	-
	Un_260345260	Un_260345260	1A_1939530	Un_25694857	C	G	G|missense_variant|MODERATE|TraesCSU02G173700|TraesCSU02G173700|transcript|TraesCSU02G173700.1|protein_coding|1/1|c.1121G>C|p.Gly374Ala|1121/2985|1121/2985|374/994||	G|synonymous_variant|LOW|TraesCS1A03G0007600.1.CDS1|GENE_TraesCS1A03G0007600.1.CDS1|transcript|TraesCS1A03G0007600.1|protein_coding|1/1|c.1121C>G|p.Gly374Gly|1121/2985|1121/2985|374/994||WARNING_REF_DOES_NOT_MATCH_GENOME,G|intragenic_variant|MODIFIER|TraesCS1A03G0007600|TraesCS1A03G0007600|gene_variant|TraesCS1A03G0007600|||n.1939530C>G||||||	1.29808e-12	0.146004	1.29771e-12	0.146007	1.53156e-12	0.144965	-	-
	Un_260345501	Un_260345501	1A_1939289	Un_25694614	G	C	C|missense_variant|MODERATE|TraesCSU02G173700|TraesCSU02G173700|transcript|TraesCSU02G173700.1|protein_coding|1/1|c.880C>G|p.Gln294Glu|880/2985|880/2985|294/994||	C|synonymous_variant|LOW|TraesCS1A03G0007600.1.CDS1|GENE_TraesCS1A03G0007600.1.CDS1|transcript|TraesCS1A03G0007600.1|protein_coding|1/1|c.880G>C|p.Gln294Gln|880/2985|880/2985|294/994||WARNING_REF_DOES_NOT_MATCH_GENOME,C|intragenic_variant|MODIFIER|TraesCS1A03G0007600|TraesCS1A03G0007600|gene_variant|TraesCS1A03G0007600|||n.1939289G>C||||||	1.30678e-09	0.104653	1.3068e-09	0.104654	1.29699e-09	0.104676	-	-
	Un_260345616	Un_260345616	1A_1939174	Un_25694499	G	A	A|synonymous_variant|LOW|TraesCSU02G173700|TraesCSU02G173700|transcript|TraesCSU02G173700.1|protein_coding|1/1|c.765C>T|p.His255His|765/2985|765/2985|255/994||	A|missense_variant|MODERATE|TraesCS1A03G0007600.1.CDS1|GENE_TraesCS1A03G0007600.1.CDS1|transcript|TraesCS1A03G0007600.1|protein_coding|1/1|c.765G>A|p.His255Gln|765/2985|765/2985|255/994||WARNING_REF_DOES_NOT_MATCH_GENOME,A|intragenic_variant|MODIFIER|TraesCS1A03G0007600|TraesCS1A03G0007600|gene_variant|TraesCS1A03G0007600|||n.1939174G>A||||||	1.18678e-09	0.105216	1.18695e-09	0.105216	9.5977e-10	0.106437	-	-
	Un_260345634	Un_260345634	1A_1939156	Un_25694482	A	G	G|synonymous_variant|LOW|TraesCSU02G173700|TraesCSU02G173700|transcript|TraesCSU02G173700.1|protein_coding|1/1|c.747T>C|p.Ser249Ser|747/2985|747/2985|249/994||	G|missense_variant|MODERATE|TraesCS1A03G0007600.1.CDS1|GENE_TraesCS1A03G0007600.1.CDS1|transcript|TraesCS1A03G0007600.1|protein_coding|1/1|c.747A>G|p.Ser249Arg|747/2985|747/2985|249/994||WARNING_REF_DOES_NOT_MATCH_GENOME,G|intragenic_variant|MODIFIER|TraesCS1A03G0007600|TraesCS1A03G0007600|gene_variant|TraesCS1A03G0007600|||n.1939156A>G||||||	1.99674e-09	0.102179	1.99728e-09	0.102179	2.00087e-09	0.102147	-	-
	1A_2011563	1A_2011563	1A_2918514	-	G	A	A|intergenic_region|MODIFIER|TraesCS1A02G005200LC-TraesCS1A02G005300LC|TraesCS1A02G005200LC-TraesCS1A02G005300LC|intergenic_region|TraesCS1A02G005200LC-TraesCS1A02G005300LC|||n.2011563G>A||||||	A|intergenic_region|MODIFIER|TraesCS1A03G0010200LC.1.CDS1-TraesCS1A03G0010300LC.1.CDS1|GENE_TraesCS1A03G0010200LC.1.CDS1-GENE_TraesCS1A03G0010300LC.1.CDS1|intergenic_region|GENE_TraesCS1A03G0010200LC.1.CDS1-GENE_TraesCS1A03G0010300LC.1.CDS1|||n.2918514G>A||||||	6.22866e-30	0.42189	6.22971e-30	0.421892	5.91892e-30	0.422203	-	-
	1A_2011744	1A_2011744	1A_2918695	-	A	G	G|intergenic_region|MODIFIER|TraesCS1A02G005200LC-TraesCS1A02G005300LC|TraesCS1A02G005200LC-TraesCS1A02G005300LC|intergenic_region|TraesCS1A02G005200LC-TraesCS1A02G005300LC|||n.2011744A>G||||||	G|intergenic_region|MODIFIER|TraesCS1A03G0010200LC.1.CDS1-TraesCS1A03G0010300LC.1.CDS1|GENE_TraesCS1A03G0010200LC.1.CDS1-GENE_TraesCS1A03G0010300LC.1.CDS1|intergenic_region|GENE_TraesCS1A03G0010200LC.1.CDS1-GENE_TraesCS1A03G0010300LC.1.CDS1|||n.2918695A>G||||||	2.21727e-23	0.309768	2.2178e-23	0.309769	2.35577e-23	0.309277	-	-
	1A_2012157	1A_2012157	1A_2919108	-	G	T	T|intergenic_region|MODIFIER|TraesCS1A02G005200LC-TraesCS1A02G005300LC|TraesCS1A02G005200LC-TraesCS1A02G005300LC|intergenic_region|TraesCS1A02G005200LC-TraesCS1A02G005300LC|||n.2012157G>T||||||	T|intergenic_region|MODIFIER|TraesCS1A03G0010200LC.1.CDS1-TraesCS1A03G0010300LC.1.CDS1|GENE_TraesCS1A03G0010200LC.1.CDS1-GENE_TraesCS1A03G0010300LC.1.CDS1|intergenic_region|GENE_TraesCS1A03G0010200LC.1.CDS1-GENE_TraesCS1A03G0010300LC.1.CDS1|||n.2919108G>T||||||	3.27528e-29	0.409062	3.27594e-29	0.409064	3.1541e-29	0.409272	-	-
	1A_2012171	1A_2012171	1A_2919122	-	C	T	T|intergenic_region|MODIFIER|TraesCS1A02G005200LC-TraesCS1A02G005300LC|TraesCS1A02G005200LC-TraesCS1A02G005300LC|intergenic_region|TraesCS1A02G005200LC-TraesCS1A02G005300LC|||n.2012171C>T||||||	T|intergenic_region|MODIFIER|TraesCS1A03G0010200LC.1.CDS1-TraesCS1A03G0010300LC.1.CDS1|GENE_TraesCS1A03G0010200LC.1.CDS1-GENE_TraesCS1A03G0010300LC.1.CDS1|intergenic_region|GENE_TraesCS1A03G0010200LC.1.CDS1-GENE_TraesCS1A03G0010300LC.1.CDS1|||n.2919122C>T||||||	1.14995e-27	0.381977	1.15015e-27	0.381979	1.14616e-27	0.381927	-	-
	1A_2012176	1A_2012176	1A_2919127	-	C	T	T|intergenic_region|MODIFIER|TraesCS1A02G005200LC-TraesCS1A02G005300LC|TraesCS1A02G005200LC-TraesCS1A02G005300LC|intergenic_region|TraesCS1A02G005200LC-TraesCS1A02G005300LC|||n.2012176C>T||||||	T|intergenic_region|MODIFIER|TraesCS1A03G0010200LC.1.CDS1-TraesCS1A03G0010300LC.1.CDS1|GENE_TraesCS1A03G0010200LC.1.CDS1-GENE_TraesCS1A03G0010300LC.1.CDS1|intergenic_region|GENE_TraesCS1A03G0010200LC.1.CDS1-GENE_TraesCS1A03G0010300LC.1.CDS1|||n.2919127C>T||||||	1.9989e-27	0.37782	1.99917e-27	0.377822	1.9728e-27	0.377844	-	-
	1A_2012231	1A_2012231	1A_2919182	-	G	A	A|intergenic_region|MODIFIER|TraesCS1A02G005200LC-TraesCS1A02G005300LC|TraesCS1A02G005200LC-TraesCS1A02G005300LC|intergenic_region|TraesCS1A02G005200LC-TraesCS1A02G005300LC|||n.2012231G>A||||||	A|intergenic_region|MODIFIER|TraesCS1A03G0010200LC.1.CDS1-TraesCS1A03G0010300LC.1.CDS1|GENE_TraesCS1A03G0010200LC.1.CDS1-GENE_TraesCS1A03G0010300LC.1.CDS1|intergenic_region|GENE_TraesCS1A03G0010200LC.1.CDS1-GENE_TraesCS1A03G0010300LC.1.CDS1|||n.2919182G>A||||||	1.35347e-27	0.380751	1.35375e-27	0.380752	1.35789e-27	0.380651	-	-
	1A_2012264	1A_2012264	1A_2919215	-	A	G	G|intergenic_region|MODIFIER|TraesCS1A02G005200LC-TraesCS1A02G005300LC|TraesCS1A02G005200LC-TraesCS1A02G005300LC|intergenic_region|TraesCS1A02G005200LC-TraesCS1A02G005300LC|||n.2012264A>G||||||	G|intergenic_region|MODIFIER|TraesCS1A03G0010200LC.1.CDS1-TraesCS1A03G0010300LC.1.CDS1|GENE_TraesCS1A03G0010200LC.1.CDS1-GENE_TraesCS1A03G0010300LC.1.CDS1|intergenic_region|GENE_TraesCS1A03G0010200LC.1.CDS1-GENE_TraesCS1A03G0010300LC.1.CDS1|||n.2919215A>G||||||	1.14877e-27	0.381985	1.14897e-27	0.381987	1.1367e-27	0.38199	-	-
	1A_2012289	1A_2012289	1A_2919240	-	G	C	C|intergenic_region|MODIFIER|TraesCS1A02G005200LC-TraesCS1A02G005300LC|TraesCS1A02G005200LC-TraesCS1A02G005300LC|intergenic_region|TraesCS1A02G005200LC-TraesCS1A02G005300LC|||n.2012289G>C||||||	C|intergenic_region|MODIFIER|TraesCS1A03G0010200LC.1.CDS1-TraesCS1A03G0010300LC.1.CDS1|GENE_TraesCS1A03G0010200LC.1.CDS1-GENE_TraesCS1A03G0010300LC.1.CDS1|intergenic_region|GENE_TraesCS1A03G0010200LC.1.CDS1-GENE_TraesCS1A03G0010300LC.1.CDS1|||n.2919240G>C||||||	5.36569e-25	0.336512	5.36687e-25	0.336513	5.34172e-25	0.336478	-	-
	1A_2012420	1A_2012420	1A_2919371	-	A	G	G|intergenic_region|MODIFIER|TraesCS1A02G005200LC-TraesCS1A02G005300LC|TraesCS1A02G005200LC-TraesCS1A02G005300LC|intergenic_region|TraesCS1A02G005200LC-TraesCS1A02G005300LC|||n.2012420A>G||||||	G|intergenic_region|MODIFIER|TraesCS1A03G0010200LC.1.CDS1-TraesCS1A03G0010300LC.1.CDS1|GENE_TraesCS1A03G0010200LC.1.CDS1-GENE_TraesCS1A03G0010300LC.1.CDS1|intergenic_region|GENE_TraesCS1A03G0010200LC.1.CDS1-GENE_TraesCS1A03G0010300LC.1.CDS1|||n.2919371A>G||||||	1.02403e-24	0.331825	1.02425e-24	0.331826	1.0069e-24	0.331882	-	-
	1A_2013334	1A_2013334	1A_2919765	-	C	G	G|intergenic_region|MODIFIER|TraesCS1A02G005200LC-TraesCS1A02G005300LC|TraesCS1A02G005200LC-TraesCS1A02G005300LC|intergenic_region|TraesCS1A02G005200LC-TraesCS1A02G005300LC|||n.2013334C>G||||||	G|intergenic_region|MODIFIER|TraesCS1A03G0010200LC.1.CDS1-TraesCS1A03G0010300LC.1.CDS1|GENE_TraesCS1A03G0010200LC.1.CDS1-GENE_TraesCS1A03G0010300LC.1.CDS1|intergenic_region|GENE_TraesCS1A03G0010200LC.1.CDS1-GENE_TraesCS1A03G0010300LC.1.CDS1|||n.2919765C>G||||||	1.87485e-22	0.29469	1.87546e-22	0.29469	1.91428e-22	0.294486	-	-
	1A_2013354	1A_2013354	1A_2919785	-	T	G	G|intergenic_region|MODIFIER|TraesCS1A02G005200LC-TraesCS1A02G005300LC|TraesCS1A02G005200LC-TraesCS1A02G005300LC|intergenic_region|TraesCS1A02G005200LC-TraesCS1A02G005300LC|||n.2013354T>G||||||	G|intergenic_region|MODIFIER|TraesCS1A03G0010200LC.1.CDS1-TraesCS1A03G0010300LC.1.CDS1|GENE_TraesCS1A03G0010200LC.1.CDS1-GENE_TraesCS1A03G0010300LC.1.CDS1|intergenic_region|GENE_TraesCS1A03G0010200LC.1.CDS1-GENE_TraesCS1A03G0010300LC.1.CDS1|||n.2919785T>G||||||	3.33716e-27	0.373978	3.33815e-27	0.373978	3.25138e-27	0.374099	-	-
	1A_2013379	1A_2013379	1A_2919810	-	A	C	C|intergenic_region|MODIFIER|TraesCS1A02G005200LC-TraesCS1A02G005300LC|TraesCS1A02G005200LC-TraesCS1A02G005300LC|intergenic_region|TraesCS1A02G005200LC-TraesCS1A02G005300LC|||n.2013379A>C||||||	C|intergenic_region|MODIFIER|TraesCS1A03G0010200LC.1.CDS1-TraesCS1A03G0010300LC.1.CDS1|GENE_TraesCS1A03G0010200LC.1.CDS1-GENE_TraesCS1A03G0010300LC.1.CDS1|intergenic_region|GENE_TraesCS1A03G0010200LC.1.CDS1-GENE_TraesCS1A03G0010300LC.1.CDS1|||n.2919810A>C||||||	3.33716e-27	0.373978	3.33815e-27	0.373978	3.25138e-27	0.374099	-	-
	1A_2013425	1A_2013425	1A_2919856	-	G	T	T|intergenic_region|MODIFIER|TraesCS1A02G005200LC-TraesCS1A02G005300LC|TraesCS1A02G005200LC-TraesCS1A02G005300LC|intergenic_region|TraesCS1A02G005200LC-TraesCS1A02G005300LC|||n.2013425G>T||||||	T|intergenic_region|MODIFIER|TraesCS1A03G0010200LC.1.CDS1-TraesCS1A03G0010300LC.1.CDS1|GENE_TraesCS1A03G0010200LC.1.CDS1-GENE_TraesCS1A03G0010300LC.1.CDS1|intergenic_region|GENE_TraesCS1A03G0010200LC.1.CDS1-GENE_TraesCS1A03G0010300LC.1.CDS1|||n.2919856G>T||||||	3.33716e-27	0.373978	3.33815e-27	0.373978	3.25138e-27	0.374099	-	-
	1A_2013464	1A_2013464	1A_2919895	-	G	A	A|intergenic_region|MODIFIER|TraesCS1A02G005200LC-TraesCS1A02G005300LC|TraesCS1A02G005200LC-TraesCS1A02G005300LC|intergenic_region|TraesCS1A02G005200LC-TraesCS1A02G005300LC|||n.2013464G>A||||||	A|intergenic_region|MODIFIER|TraesCS1A03G0010200LC.1.CDS1-TraesCS1A03G0010300LC.1.CDS1|GENE_TraesCS1A03G0010200LC.1.CDS1-GENE_TraesCS1A03G0010300LC.1.CDS1|intergenic_region|GENE_TraesCS1A03G0010200LC.1.CDS1-GENE_TraesCS1A03G0010300LC.1.CDS1|||n.2919895G>A||||||	1.87485e-22	0.29469	1.87546e-22	0.29469	1.91428e-22	0.294486	-	-
	1A_2074945	1A_2074945	1A_2980928	1A_1809447	G	C	C|upstream_gene_variant|MODIFIER|TraesCS1A02G005300LC|TraesCS1A02G005300LC|transcript|TraesCS1A02G005300LC.1|protein_coding||c.-153G>C|||||153|,C|intergenic_region|MODIFIER|TraesCS1A02G005200LC-TraesCS1A02G005300LC|TraesCS1A02G005200LC-TraesCS1A02G005300LC|intergenic_region|TraesCS1A02G005200LC-TraesCS1A02G005300LC|||n.2074945G>C||||||	C|upstream_gene_variant|MODIFIER|TraesCS1A03G0010300LC.1.CDS1|GENE_TraesCS1A03G0010300LC.1.CDS1|transcript|TraesCS1A03G0010300LC.1|protein_coding||c.-153G>C|||||153|,C|intergenic_region|MODIFIER|TraesCS1A03G0010200LC.1.CDS1-TraesCS1A03G0010300LC.1.CDS1|GENE_TraesCS1A03G0010200LC.1.CDS1-GENE_TraesCS1A03G0010300LC.1.CDS1|intergenic_region|GENE_TraesCS1A03G0010200LC.1.CDS1-GENE_TraesCS1A03G0010300LC…	1.32122e-27	0.380932	1.32137e-27	0.380934	1.24741e-27	0.38129	-	-
	1A_2075133	1A_2075133	1A_2981116	1A_1819676	G	A	A|missense_variant|MODERATE|TraesCS1A02G005300LC|TraesCS1A02G005300LC|transcript|TraesCS1A02G005300LC.1|protein_coding|1/1|c.36G>A|p.Met12Ile|36/819|36/570|12/189||	A|missense_variant|MODERATE|TraesCS1A03G0010300LC.1.CDS1|GENE_TraesCS1A03G0010300LC.1.CDS1|transcript|TraesCS1A03G0010300LC.1|protein_coding|1/1|c.36G>A|p.Met12Ile|36/819|36/570|12/189||,A|intragenic_variant|MODIFIER|TraesCS1A03G0010300LC|TraesCS1A03G0010300LC|gene_variant|TraesCS1A03G0010300LC|||n.2981116G>A||||||	2.00009e-12	0.143364	1.99958e-12	0.143367	2.20554e-12	0.14274	-	-
	1A_2075220	1A_2075220	1A_2981203	1A_1819762	C	A	A|synonymous_variant|LOW|TraesCS1A02G005300LC|TraesCS1A02G005300LC|transcript|TraesCS1A02G005300LC.1|protein_coding|1/1|c.123C>A|p.Pro41Pro|123/819|123/570|41/189||	A|synonymous_variant|LOW|TraesCS1A03G0010300LC.1.CDS1|GENE_TraesCS1A03G0010300LC.1.CDS1|transcript|TraesCS1A03G0010300LC.1|protein_coding|1/1|c.123C>A|p.Pro41Pro|123/819|123/570|41/189||,A|intragenic_variant|MODIFIER|TraesCS1A03G0010300LC|TraesCS1A03G0010300LC|gene_variant|TraesCS1A03G0010300LC|||n.2981203C>A||||||	1.12259e-25	0.34793	1.12249e-25	0.347934	1.17274e-25	0.347542	-	-
	1A_2075567	1A_2075567	1A_2981550	1A_1820110	C	A	A|missense_variant|MODERATE|TraesCS1A02G005300LC|TraesCS1A02G005300LC|transcript|TraesCS1A02G005300LC.1|protein_coding|1/1|c.470C>A|p.Ala157Asp|470/819|470/570|157/189||	A|missense_variant|MODERATE|TraesCS1A03G0010300LC.1.CDS1|GENE_TraesCS1A03G0010300LC.1.CDS1|transcript|TraesCS1A03G0010300LC.1|protein_coding|1/1|c.470C>A|p.Ala157Asp|470/819|470/570|157/189||,A|intragenic_variant|MODIFIER|TraesCS1A03G0010300LC|TraesCS1A03G0010300LC|gene_variant|TraesCS1A03G0010300LC|||n.2981550C>A||||||	1.111e-10	0.119178	1.11073e-10	0.11918	1.11486e-10	0.119134	-	-
	1A_2075847	1A_2075847	1A_2981830	1A_1820389	G	A	A|3_prime_UTR_variant|MODIFIER|TraesCS1A02G005300LC|TraesCS1A02G005300LC|transcript|TraesCS1A02G005300LC.1|protein_coding|1/1|c.*180G>A|||||180|	A|3_prime_UTR_variant|MODIFIER|TraesCS1A03G0010300LC.1.CDS1|GENE_TraesCS1A03G0010300LC.1.CDS1|transcript|TraesCS1A03G0010300LC.1|protein_coding|1/1|c.*180G>A|||||180|,A|intragenic_variant|MODIFIER|TraesCS1A03G0010300LC|TraesCS1A03G0010300LC|gene_variant|TraesCS1A03G0010300LC|||n.2981830G>A||||||	2.83158e-26	0.358071	2.83153e-26	0.358074	2.71369e-26	0.358315	-	-
	1A_2075863	1A_2075863	1A_2981846	1A_1820405	T	C	C|3_prime_UTR_variant|MODIFIER|TraesCS1A02G005300LC|TraesCS1A02G005300LC|transcript|TraesCS1A02G005300LC.1|protein_coding|1/1|c.*196T>C|||||196|	C|3_prime_UTR_variant|MODIFIER|TraesCS1A03G0010300LC.1.CDS1|GENE_TraesCS1A03G0010300LC.1.CDS1|transcript|TraesCS1A03G0010300LC.1|protein_coding|1/1|c.*196T>C|||||196|,C|intragenic_variant|MODIFIER|TraesCS1A03G0010300LC|TraesCS1A03G0010300LC|gene_variant|TraesCS1A03G0010300LC|||n.2981846T>C||||||	2.83158e-26	0.358071	2.83153e-26	0.358074	2.71369e-26	0.358315	-	-
	1A_2076033	1A_2076033	1A_2982016	1A_1820575	T	A	A|downstream_gene_variant|MODIFIER|TraesCS1A02G005300LC|TraesCS1A02G005300LC|transcript|TraesCS1A02G005300LC.1|protein_coding||c.*366T>A|||||117|,A|intergenic_region|MODIFIER|TraesCS1A02G005300LC-TraesCS1A02G003400|TraesCS1A02G005300LC-TraesCS1A02G003400|intergenic_region|TraesCS1A02G005300LC-TraesCS1A02G003400|||n.2076033T>A||||||	A|downstream_gene_variant|MODIFIER|TraesCS1A03G0010300LC.1.CDS1|GENE_TraesCS1A03G0010300LC.1.CDS1|transcript|TraesCS1A03G0010300LC.1|protein_coding||c.*366T>A|||||117|,A|intergenic_region|MODIFIER|TraesCS1A03G0010300LC.1.CDS1-TraesCS1A03G0010400.1.exon1|GENE_TraesCS1A03G0010300LC.1.CDS1-GENE_TraesCS1A03G0010400.1.exon1|intergenic_region|GENE_TraesCS1A03G0010300LC.1.CDS1-GENE_TraesCS1A03G0010400.1…	2.74726e-25	0.341385	2.74694e-25	0.341389	2.86331e-25	0.341016	-	-
	1A_2076318	1A_2076318	1A_2982301	1A_1820861	T	C	C|downstream_gene_variant|MODIFIER|TraesCS1A02G005300LC|TraesCS1A02G005300LC|transcript|TraesCS1A02G005300LC.1|protein_coding||c.*651T>C|||||402|,C|intergenic_region|MODIFIER|TraesCS1A02G005300LC-TraesCS1A02G003400|TraesCS1A02G005300LC-TraesCS1A02G003400|intergenic_region|TraesCS1A02G005300LC-TraesCS1A02G003400|||n.2076318T>C||||||	C|downstream_gene_variant|MODIFIER|TraesCS1A03G0010300LC.1.CDS1|GENE_TraesCS1A03G0010300LC.1.CDS1|transcript|TraesCS1A03G0010300LC.1|protein_coding||c.*651T>C|||||402|,C|intergenic_region|MODIFIER|TraesCS1A03G0010300LC.1.CDS1-TraesCS1A03G0010400.1.exon1|GENE_TraesCS1A03G0010300LC.1.CDS1-GENE_TraesCS1A03G0010400.1.exon1|intergenic_region|GENE_TraesCS1A03G0010300LC.1.CDS1-GENE_TraesCS1A03G0010400.1…	2.71144e-14	0.169956	2.71073e-14	0.169959	2.61727e-14	0.170144	-	-
	1A_2076442	1A_2076442	1A_2982425	1A_1820985	T	C	C|downstream_gene_variant|MODIFIER|TraesCS1A02G005300LC|TraesCS1A02G005300LC|transcript|TraesCS1A02G005300LC.1|protein_coding||c.*775T>C|||||526|,C|intergenic_region|MODIFIER|TraesCS1A02G005300LC-TraesCS1A02G003400|TraesCS1A02G005300LC-TraesCS1A02G003400|intergenic_region|TraesCS1A02G005300LC-TraesCS1A02G003400|||n.2076442T>C||||||	C|downstream_gene_variant|MODIFIER|TraesCS1A03G0010300LC.1.CDS1|GENE_TraesCS1A03G0010300LC.1.CDS1|transcript|TraesCS1A03G0010300LC.1|protein_coding||c.*775T>C|||||526|,C|intergenic_region|MODIFIER|TraesCS1A03G0010300LC.1.CDS1-TraesCS1A03G0010400.1.exon1|GENE_TraesCS1A03G0010300LC.1.CDS1-GENE_TraesCS1A03G0010400.1.exon1|intergenic_region|GENE_TraesCS1A03G0010300LC.1.CDS1-GENE_TraesCS1A03G0010400.1…	1.07658e-11	0.133153	1.0766e-11	0.133154	1.05348e-11	0.133258	-	-
	1A_2076470	1A_2076470	1A_2982453	1A_1821013	A	G	G|downstream_gene_variant|MODIFIER|TraesCS1A02G005300LC|TraesCS1A02G005300LC|transcript|TraesCS1A02G005300LC.1|protein_coding||c.*803A>G|||||554|,G|intergenic_region|MODIFIER|TraesCS1A02G005300LC-TraesCS1A02G003400|TraesCS1A02G005300LC-TraesCS1A02G003400|intergenic_region|TraesCS1A02G005300LC-TraesCS1A02G003400|||n.2076470A>G||||||	G|downstream_gene_variant|MODIFIER|TraesCS1A03G0010300LC.1.CDS1|GENE_TraesCS1A03G0010300LC.1.CDS1|transcript|TraesCS1A03G0010300LC.1|protein_coding||c.*803A>G|||||554|,G|intergenic_region|MODIFIER|TraesCS1A03G0010300LC.1.CDS1-TraesCS1A03G0010400.1.exon1|GENE_TraesCS1A03G0010300LC.1.CDS1-GENE_TraesCS1A03G0010400.1.exon1|intergenic_region|GENE_TraesCS1A03G0010300LC.1.CDS1-GENE_TraesCS1A03G0010400.1…	1.79536e-14	0.172543	1.79523e-14	0.172544	2.05414e-14	0.171663	-	-
	1A_2076603	1A_2076603	1A_2982586	1A_1821146	T	C	C|downstream_gene_variant|MODIFIER|TraesCS1A02G005300LC|TraesCS1A02G005300LC|transcript|TraesCS1A02G005300LC.1|protein_coding||c.*936T>C|||||687|,C|intergenic_region|MODIFIER|TraesCS1A02G005300LC-TraesCS1A02G003400|TraesCS1A02G005300LC-TraesCS1A02G003400|intergenic_region|TraesCS1A02G005300LC-TraesCS1A02G003400|||n.2076603T>C||||||	C|downstream_gene_variant|MODIFIER|TraesCS1A03G0010300LC.1.CDS1|GENE_TraesCS1A03G0010300LC.1.CDS1|transcript|TraesCS1A03G0010300LC.1|protein_coding||c.*936T>C|||||687|,C|intergenic_region|MODIFIER|TraesCS1A03G0010300LC.1.CDS1-TraesCS1A03G0010400.1.exon1|GENE_TraesCS1A03G0010300LC.1.CDS1-GENE_TraesCS1A03G0010400.1.exon1|intergenic_region|GENE_TraesCS1A03G0010300LC.1.CDS1-GENE_TraesCS1A03G0010400.1…	3.63951e-15	0.182619	3.63823e-15	0.182622	4.26997e-15	0.18157	-	-
	1A_2076657	1A_2076657	1A_2982640	1A_1821200	G	A	A|downstream_gene_variant|MODIFIER|TraesCS1A02G005300LC|TraesCS1A02G005300LC|transcript|TraesCS1A02G005300LC.1|protein_coding||c.*990G>A|||||741|,A|intergenic_region|MODIFIER|TraesCS1A02G005300LC-TraesCS1A02G003400|TraesCS1A02G005300LC-TraesCS1A02G003400|intergenic_region|TraesCS1A02G005300LC-TraesCS1A02G003400|||n.2076657G>A||||||	A|downstream_gene_variant|MODIFIER|TraesCS1A03G0010300LC.1.CDS1|GENE_TraesCS1A03G0010300LC.1.CDS1|transcript|TraesCS1A03G0010300LC.1|protein_coding||c.*990G>A|||||741|,A|intergenic_region|MODIFIER|TraesCS1A03G0010300LC.1.CDS1-TraesCS1A03G0010400.1.exon1|GENE_TraesCS1A03G0010300LC.1.CDS1-GENE_TraesCS1A03G0010400.1.exon1|intergenic_region|GENE_TraesCS1A03G0010300LC.1.CDS1-GENE_TraesCS1A03G0010400.1…	4.6887e-17	0.210602	4.68764e-17	0.210605	5.14936e-17	0.209951	-	-
	1A_2076717	1A_2076717	1A_2982700	1A_1821260	G	C	C|downstream_gene_variant|MODIFIER|TraesCS1A02G005300LC|TraesCS1A02G005300LC|transcript|TraesCS1A02G005300LC.1|protein_coding||c.*1050G>C|||||801|,C|intergenic_region|MODIFIER|TraesCS1A02G005300LC-TraesCS1A02G003400|TraesCS1A02G005300LC-TraesCS1A02G003400|intergenic_region|TraesCS1A02G005300LC-TraesCS1A02G003400|||n.2076717G>C||||||	C|downstream_gene_variant|MODIFIER|TraesCS1A03G0010300LC.1.CDS1|GENE_TraesCS1A03G0010300LC.1.CDS1|transcript|TraesCS1A03G0010300LC.1|protein_coding||c.*1050G>C|||||801|,C|intergenic_region|MODIFIER|TraesCS1A03G0010300LC.1.CDS1-TraesCS1A03G0010400.1.exon1|GENE_TraesCS1A03G0010300LC.1.CDS1-GENE_TraesCS1A03G0010400.1.exon1|intergenic_region|GENE_TraesCS1A03G0010300LC.1.CDS1-GENE_TraesCS1A03G0010400.…	6.31791e-13	0.150418	6.31668e-13	0.150421	6.79342e-13	0.149943	-	-
	1A_2076849	1A_2076849	1A_2982832	1A_1821391	A	G	G|downstream_gene_variant|MODIFIER|TraesCS1A02G005300LC|TraesCS1A02G005300LC|transcript|TraesCS1A02G005300LC.1|protein_coding||c.*1182A>G|||||933|,G|intergenic_region|MODIFIER|TraesCS1A02G005300LC-TraesCS1A02G003400|TraesCS1A02G005300LC-TraesCS1A02G003400|intergenic_region|TraesCS1A02G005300LC-TraesCS1A02G003400|||n.2076849A>G||||||	G|downstream_gene_variant|MODIFIER|TraesCS1A03G0010300LC.1.CDS1|GENE_TraesCS1A03G0010300LC.1.CDS1|transcript|TraesCS1A03G0010300LC.1|protein_coding||c.*1182A>G|||||933|,G|intergenic_region|MODIFIER|TraesCS1A03G0010300LC.1.CDS1-TraesCS1A03G0010400.1.exon1|GENE_TraesCS1A03G0010300LC.1.CDS1-GENE_TraesCS1A03G0010400.1.exon1|intergenic_region|GENE_TraesCS1A03G0010300LC.1.CDS1-GENE_TraesCS1A03G0010400.…	1.04618e-27	0.38269	1.04633e-27	0.382692	9.11406e-28	0.383654	-	-
	1A_2077851	1A_2077851	1A_2983834	1A_1822392	A	C	C|downstream_gene_variant|MODIFIER|TraesCS1A02G005300LC|TraesCS1A02G005300LC|transcript|TraesCS1A02G005300LC.1|protein_coding||c.*2184A>C|||||1935|,C|intergenic_region|MODIFIER|TraesCS1A02G005300LC-TraesCS1A02G003400|TraesCS1A02G005300LC-TraesCS1A02G003400|intergenic_region|TraesCS1A02G005300LC-TraesCS1A02G003400|||n.2077851A>C||||||	C|downstream_gene_variant|MODIFIER|TraesCS1A03G0010300LC.1.CDS1|GENE_TraesCS1A03G0010300LC.1.CDS1|transcript|TraesCS1A03G0010300LC.1|protein_coding||c.*2184A>C|||||1935|,C|intergenic_region|MODIFIER|TraesCS1A03G0010300LC.1.CDS1-TraesCS1A03G0010400.1.exon1|GENE_TraesCS1A03G0010300LC.1.CDS1-GENE_TraesCS1A03G0010400.1.exon1|intergenic_region|GENE_TraesCS1A03G0010300LC.1.CDS1-GENE_TraesCS1A03G0010400…	3.25056e-29	0.409121	3.25134e-29	0.409122	3.23228e-29	0.409084	-	-
	1A_2078397	1A_2078397	1A_2984380	1A_1822938	A	G	G|downstream_gene_variant|MODIFIER|TraesCS1A02G005300LC|TraesCS1A02G005300LC|transcript|TraesCS1A02G005300LC.1|protein_coding||c.*2730A>G|||||2481|,G|intergenic_region|MODIFIER|TraesCS1A02G005300LC-TraesCS1A02G003400|TraesCS1A02G005300LC-TraesCS1A02G003400|intergenic_region|TraesCS1A02G005300LC-TraesCS1A02G003400|||n.2078397A>G||||||	G|downstream_gene_variant|MODIFIER|TraesCS1A03G0010300LC.1.CDS1|GENE_TraesCS1A03G0010300LC.1.CDS1|transcript|TraesCS1A03G0010300LC.1|protein_coding||c.*2730A>G|||||2481|,G|intergenic_region|MODIFIER|TraesCS1A03G0010300LC.1.CDS1-TraesCS1A03G0010400.1.exon1|GENE_TraesCS1A03G0010300LC.1.CDS1-GENE_TraesCS1A03G0010400.1.exon1|intergenic_region|GENE_TraesCS1A03G0010300LC.1.CDS1-GENE_TraesCS1A03G0010400…	4.4236e-31	0.442588	4.42498e-31	0.442589	4.30939e-31	0.442707	-	-
	1A_2085700	1A_2085700	1A_2991408	1A_1830022	A	G	G|intergenic_region|MODIFIER|TraesCS1A02G005300LC-TraesCS1A02G003400|TraesCS1A02G005300LC-TraesCS1A02G003400|intergenic_region|TraesCS1A02G005300LC-TraesCS1A02G003400|||n.2085700A>G||||||	G|intergenic_region|MODIFIER|TraesCS1A03G0010300LC.1.CDS1-TraesCS1A03G0010400.1.exon1|GENE_TraesCS1A03G0010300LC.1.CDS1-GENE_TraesCS1A03G0010400.1.exon1|intergenic_region|GENE_TraesCS1A03G0010300LC.1.CDS1-GENE_TraesCS1A03G0010400.1.exon1|||n.2991408A>G||||||	1.50382e-13	0.159277	1.50329e-13	0.159281	1.62862e-13	0.158752	-	-
	1A_2086078	1A_2086078	1A_2991786	1A_1830400	G	C	C|intergenic_region|MODIFIER|TraesCS1A02G005300LC-TraesCS1A02G003400|TraesCS1A02G005300LC-TraesCS1A02G003400|intergenic_region|TraesCS1A02G005300LC-TraesCS1A02G003400|||n.2086078G>C||||||	C|intergenic_region|MODIFIER|TraesCS1A03G0010300LC.1.CDS1-TraesCS1A03G0010400.1.exon1|GENE_TraesCS1A03G0010300LC.1.CDS1-GENE_TraesCS1A03G0010400.1.exon1|intergenic_region|GENE_TraesCS1A03G0010300LC.1.CDS1-GENE_TraesCS1A03G0010400.1.exon1|||n.2991786G>C||||||	5.7125e-14	0.165297	5.7118e-14	0.165299	6.2965e-14	0.164657	-	-
	1A_2086115	1A_2086115	1A_2991823	1A_1830436	T	C	C|intergenic_region|MODIFIER|TraesCS1A02G005300LC-TraesCS1A02G003400|TraesCS1A02G005300LC-TraesCS1A02G003400|intergenic_region|TraesCS1A02G005300LC-TraesCS1A02G003400|||n.2086115T>C||||||	C|intergenic_region|MODIFIER|TraesCS1A03G0010300LC.1.CDS1-TraesCS1A03G0010400.1.exon1|GENE_TraesCS1A03G0010300LC.1.CDS1-GENE_TraesCS1A03G0010400.1.exon1|intergenic_region|GENE_TraesCS1A03G0010300LC.1.CDS1-GENE_TraesCS1A03G0010400.1.exon1|||n.2991823T>C||||||	5.14887e-31	0.441391	5.15059e-31	0.441392	4.78686e-31	0.441879	-	-
	1A_2086328	1A_2086328	1A_2992036	1A_1830651	C	A	A|intergenic_region|MODIFIER|TraesCS1A02G005300LC-TraesCS1A02G003400|TraesCS1A02G005300LC-TraesCS1A02G003400|intergenic_region|TraesCS1A02G005300LC-TraesCS1A02G003400|||n.2086328C>A||||||	A|intergenic_region|MODIFIER|TraesCS1A03G0010300LC.1.CDS1-TraesCS1A03G0010400.1.exon1|GENE_TraesCS1A03G0010300LC.1.CDS1-GENE_TraesCS1A03G0010400.1.exon1|intergenic_region|GENE_TraesCS1A03G0010300LC.1.CDS1-GENE_TraesCS1A03G0010400.1.exon1|||n.2992036C>A||||||	1.92226e-10	0.115926	1.92204e-10	0.115928	2.19563e-10	0.115117	-	-
	1A_2086439	1A_2086439	1A_2992147	1A_1830762	T	C	C|intergenic_region|MODIFIER|TraesCS1A02G005300LC-TraesCS1A02G003400|TraesCS1A02G005300LC-TraesCS1A02G003400|intergenic_region|TraesCS1A02G005300LC-TraesCS1A02G003400|||n.2086439T>C||||||	C|intergenic_region|MODIFIER|TraesCS1A03G0010300LC.1.CDS1-TraesCS1A03G0010400.1.exon1|GENE_TraesCS1A03G0010300LC.1.CDS1-GENE_TraesCS1A03G0010400.1.exon1|intergenic_region|GENE_TraesCS1A03G0010300LC.1.CDS1-GENE_TraesCS1A03G0010400.1.exon1|||n.2992147T>C||||||	1.34676e-12	0.145779	1.34629e-12	0.145782	1.42938e-12	0.145387	-	-
	1A_2086771	1A_2086771	1A_2992479	1A_1831093	G	C	C|intergenic_region|MODIFIER|TraesCS1A02G005300LC-TraesCS1A02G003400|TraesCS1A02G005300LC-TraesCS1A02G003400|intergenic_region|TraesCS1A02G005300LC-TraesCS1A02G003400|||n.2086771G>C||||||	C|intergenic_region|MODIFIER|TraesCS1A03G0010300LC.1.CDS1-TraesCS1A03G0010400.1.exon1|GENE_TraesCS1A03G0010300LC.1.CDS1-GENE_TraesCS1A03G0010400.1.exon1|intergenic_region|GENE_TraesCS1A03G0010300LC.1.CDS1-GENE_TraesCS1A03G0010400.1.exon1|||n.2992479G>C||||||	2.68524e-29	0.410591	2.68629e-29	0.410591	2.49149e-29	0.411087	-	-
	1A_2096837	1A_2096837	1A_3002545	1A_1841141	A	C	C|intergenic_region|MODIFIER|TraesCS1A02G005300LC-TraesCS1A02G003400|TraesCS1A02G005300LC-TraesCS1A02G003400|intergenic_region|TraesCS1A02G005300LC-TraesCS1A02G003400|||n.2096837A>C||||||	C|intergenic_region|MODIFIER|TraesCS1A03G0010300LC.1.CDS1-TraesCS1A03G0010400.1.exon1|GENE_TraesCS1A03G0010300LC.1.CDS1-GENE_TraesCS1A03G0010400.1.exon1|intergenic_region|GENE_TraesCS1A03G0010300LC.1.CDS1-GENE_TraesCS1A03G0010400.1.exon1|||n.3002545A>C||||||	6.40158e-13	0.150338	6.4019e-13	0.150338	6.63603e-13	0.150087	-	-
qtnc_GP_1A2	1A_291915904	1A_291915904	1A_293695649	1A_293443776	C	T	T|intergenic_region|MODIFIER|TraesCS1A02G273700LC-TraesCS1A02G273800LC|TraesCS1A02G273700LC-TraesCS1A02G273800LC|intergenic_region|TraesCS1A02G273700LC-TraesCS1A02G273800LC|||n.291915904C>T||||||	T|intergenic_region|MODIFIER|TraesCS1A03G0438800LC.1.exon1-TraesCS1A03G0438900LC.1.CDS1|GENE_TraesCS1A03G0438800LC.1.exon1-GENE_TraesCS1A03G0438900LC.1.CDS1|intergenic_region|GENE_TraesCS1A03G0438800LC.1.exon1-GENE_TraesCS1A03G0438900LC.1.CDS1|||n.293695649C>T||||||	5.73783e-14	0.165269	5.73869e-14	0.165269	5.02713e-14	0.166062	-	-
	1A_291915963	1A_291915963	1A_293695708	1A_293443835	T	C	C|intergenic_region|MODIFIER|TraesCS1A02G273700LC-TraesCS1A02G273800LC|TraesCS1A02G273700LC-TraesCS1A02G273800LC|intergenic_region|TraesCS1A02G273700LC-TraesCS1A02G273800LC|||n.291915963T>C||||||	C|intergenic_region|MODIFIER|TraesCS1A03G0438800LC.1.exon1-TraesCS1A03G0438900LC.1.CDS1|GENE_TraesCS1A03G0438800LC.1.exon1-GENE_TraesCS1A03G0438900LC.1.CDS1|intergenic_region|GENE_TraesCS1A03G0438800LC.1.exon1-GENE_TraesCS1A03G0438900LC.1.CDS1|||n.293695708T>C||||||	6.06505e-11	0.122782	6.06671e-11	0.122781	5.43392e-11	0.123413	-	-
	1A_291915975	1A_291915975	1A_293695720	1A_293443847	G	A	A|intergenic_region|MODIFIER|TraesCS1A02G273700LC-TraesCS1A02G273800LC|TraesCS1A02G273700LC-TraesCS1A02G273800LC|intergenic_region|TraesCS1A02G273700LC-TraesCS1A02G273800LC|||n.291915975G>A||||||	A|intergenic_region|MODIFIER|TraesCS1A03G0438800LC.1.exon1-TraesCS1A03G0438900LC.1.CDS1|GENE_TraesCS1A03G0438800LC.1.exon1-GENE_TraesCS1A03G0438900LC.1.CDS1|intergenic_region|GENE_TraesCS1A03G0438800LC.1.exon1-GENE_TraesCS1A03G0438900LC.1.CDS1|||n.293695720G>A||||||	1.08172e-11	0.133124	1.08203e-11	0.133124	9.0277e-12	0.13419	-	-
	1A_291916047	1A_291916047	1A_293695792	1A_293443919	G	A	A|intergenic_region|MODIFIER|TraesCS1A02G273700LC-TraesCS1A02G273800LC|TraesCS1A02G273700LC-TraesCS1A02G273800LC|intergenic_region|TraesCS1A02G273700LC-TraesCS1A02G273800LC|||n.291916047G>A||||||	A|intergenic_region|MODIFIER|TraesCS1A03G0438800LC.1.exon1-TraesCS1A03G0438900LC.1.CDS1|GENE_TraesCS1A03G0438800LC.1.exon1-GENE_TraesCS1A03G0438900LC.1.CDS1|intergenic_region|GENE_TraesCS1A03G0438800LC.1.exon1-GENE_TraesCS1A03G0438900LC.1.CDS1|||n.293695792G>A||||||	8.49839e-12	0.134581	8.50066e-12	0.134581	5.6728e-12	0.137	-	-
	1A_291916309	1A_291916309	1A_293696054	1A_293444181	T	C	C|intergenic_region|MODIFIER|TraesCS1A02G273700LC-TraesCS1A02G273800LC|TraesCS1A02G273700LC-TraesCS1A02G273800LC|intergenic_region|TraesCS1A02G273700LC-TraesCS1A02G273800LC|||n.291916309T>C||||||	C|intergenic_region|MODIFIER|TraesCS1A03G0438800LC.1.exon1-TraesCS1A03G0438900LC.1.CDS1|GENE_TraesCS1A03G0438800LC.1.exon1-GENE_TraesCS1A03G0438900LC.1.CDS1|intergenic_region|GENE_TraesCS1A03G0438800LC.1.exon1-GENE_TraesCS1A03G0438900LC.1.CDS1|||n.293696054T>C||||||	6.72159e-13	0.150038	6.72372e-13	0.150037	4.74573e-13	0.152148	-	-
	1A_291916319	1A_291916319	1A_293696064	1A_293444191	G	A	A|intergenic_region|MODIFIER|TraesCS1A02G273700LC-TraesCS1A02G273800LC|TraesCS1A02G273700LC-TraesCS1A02G273800LC|intergenic_region|TraesCS1A02G273700LC-TraesCS1A02G273800LC|||n.291916319G>A||||||	A|intergenic_region|MODIFIER|TraesCS1A03G0438800LC.1.exon1-TraesCS1A03G0438900LC.1.CDS1|GENE_TraesCS1A03G0438800LC.1.exon1-GENE_TraesCS1A03G0438900LC.1.CDS1|intergenic_region|GENE_TraesCS1A03G0438800LC.1.exon1-GENE_TraesCS1A03G0438900LC.1.CDS1|||n.293696064G>A||||||	1.52757e-12	0.145009	1.528e-12	0.145008	1.1091e-12	0.146938	-	-
	1A_291916365	1A_291916365	1A_293696110	1A_293444237	C	T	T|intergenic_region|MODIFIER|TraesCS1A02G273700LC-TraesCS1A02G273800LC|TraesCS1A02G273700LC-TraesCS1A02G273800LC|intergenic_region|TraesCS1A02G273700LC-TraesCS1A02G273800LC|||n.291916365C>T||||||	T|intergenic_region|MODIFIER|TraesCS1A03G0438800LC.1.exon1-TraesCS1A03G0438900LC.1.CDS1|GENE_TraesCS1A03G0438800LC.1.exon1-GENE_TraesCS1A03G0438900LC.1.CDS1|intergenic_region|GENE_TraesCS1A03G0438800LC.1.exon1-GENE_TraesCS1A03G0438900LC.1.CDS1|||n.293696110C>T||||||	1.07452e-16	0.205212	1.07533e-16	0.205209	1.24616e-16	0.204212	-	-
	1A_291916793	1A_291916793	1A_293696538	1A_293444666	C	T	T|intergenic_region|MODIFIER|TraesCS1A02G273700LC-TraesCS1A02G273800LC|TraesCS1A02G273700LC-TraesCS1A02G273800LC|intergenic_region|TraesCS1A02G273700LC-TraesCS1A02G273800LC|||n.291916793C>T||||||	T|intergenic_region|MODIFIER|TraesCS1A03G0438800LC.1.exon1-TraesCS1A03G0438900LC.1.CDS1|GENE_TraesCS1A03G0438800LC.1.exon1-GENE_TraesCS1A03G0438900LC.1.CDS1|intergenic_region|GENE_TraesCS1A03G0438800LC.1.exon1-GENE_TraesCS1A03G0438900LC.1.CDS1|||n.293696538C>T||||||	9.97904e-11	0.119816	9.98142e-11	0.119815	9.01341e-11	0.120398	-	-
	1A_291916824	1A_291916824	1A_293696569	1A_293444697	T	A	A|intergenic_region|MODIFIER|TraesCS1A02G273700LC-TraesCS1A02G273800LC|TraesCS1A02G273700LC-TraesCS1A02G273800LC|intergenic_region|TraesCS1A02G273700LC-TraesCS1A02G273800LC|||n.291916824T>A||||||	A|intergenic_region|MODIFIER|TraesCS1A03G0438800LC.1.exon1-TraesCS1A03G0438900LC.1.CDS1|GENE_TraesCS1A03G0438800LC.1.exon1-GENE_TraesCS1A03G0438900LC.1.CDS1|intergenic_region|GENE_TraesCS1A03G0438800LC.1.exon1-GENE_TraesCS1A03G0438900LC.1.CDS1|||n.293696569T>A||||||	1.16129e-10	0.118915	1.16133e-10	0.118915	1.07187e-10	0.119367	-	-
	1A_291917085	1A_291917085	1A_293696830	1A_293444958	C	T	T|intergenic_region|MODIFIER|TraesCS1A02G273700LC-TraesCS1A02G273800LC|TraesCS1A02G273700LC-TraesCS1A02G273800LC|intergenic_region|TraesCS1A02G273700LC-TraesCS1A02G273800LC|||n.291917085C>T||||||	T|intergenic_region|MODIFIER|TraesCS1A03G0438800LC.1.exon1-TraesCS1A03G0438900LC.1.CDS1|GENE_TraesCS1A03G0438800LC.1.exon1-GENE_TraesCS1A03G0438900LC.1.CDS1|intergenic_region|GENE_TraesCS1A03G0438800LC.1.exon1-GENE_TraesCS1A03G0438900LC.1.CDS1|||n.293696830C>T||||||	6.91675e-14	0.164104	6.91748e-14	0.164105	8.08817e-14	0.163098	-	-
	1A_420433517	1A_420433517	1A_422302645	1A_421908336	T	C	C|intergenic_region|MODIFIER|TraesCS1A02G237100-TraesCS1A02G376400LC|TraesCS1A02G237100-TraesCS1A02G376400LC|intergenic_region|TraesCS1A02G237100-TraesCS1A02G376400LC|||n.420433517T>C||||||	C|intergenic_region|MODIFIER|TraesCS1A03G0617500.2.exon1-TraesCS1A03G0617600LC.1.CDS1|GENE_TraesCS1A03G0617500.2.exon1-GENE_TraesCS1A03G0617600LC.1.CDS1|intergenic_region|GENE_TraesCS1A03G0617500.2.exon1-GENE_TraesCS1A03G0617600LC.1.CDS1|||n.422302645T>C||||||	2.25394e-12	0.142635	2.25437e-12	0.142635	2.55365e-12	0.141847	-	-
qtnc_GP_1B1	1B_320988902	1B_320988902	1B_327280417	-	C	T	T|downstream_gene_variant|MODIFIER|TraesCS1B02G345500LC|TraesCS1B02G345500LC|transcript|TraesCS1B02G345500LC.1|protein_coding||c.*808G>A|||||808|,T|intergenic_region|MODIFIER|TraesCS1B02G345400LC-TraesCS1B02G345500LC|TraesCS1B02G345400LC-TraesCS1B02G345500LC|intergenic_region|TraesCS1B02G345400LC-TraesCS1B02G345500LC|||n.320988902C>T||||||	T|downstream_gene_variant|MODIFIER|TraesCS1B03G0525900LC.1.CDS1|GENE_TraesCS1B03G0525900LC.1.CDS1|transcript|TraesCS1B03G0525900LC.1|protein_coding||c.*808G>A|||||808|,T|intergenic_region|MODIFIER|TraesCS1B03G0525800LC.1.CDS1-TraesCS1B03G0525900LC.1.CDS1|GENE_TraesCS1B03G0525800LC.1.CDS1-GENE_TraesCS1B03G0525900LC.1.CDS1|intergenic_region|GENE_TraesCS1B03G0525800LC.1.CDS1-GENE_TraesCS1B03G0525900…	3.67411e-11	0.125777	3.67398e-11	0.125778	3.61649e-11	0.125846	-	-
	1B_320988930	1B_320988930	1B_327280445	-	G	A	A|downstream_gene_variant|MODIFIER|TraesCS1B02G345500LC|TraesCS1B02G345500LC|transcript|TraesCS1B02G345500LC.1|protein_coding||c.*780C>T|||||780|,A|intergenic_region|MODIFIER|TraesCS1B02G345400LC-TraesCS1B02G345500LC|TraesCS1B02G345400LC-TraesCS1B02G345500LC|intergenic_region|TraesCS1B02G345400LC-TraesCS1B02G345500LC|||n.320988930G>A||||||	A|downstream_gene_variant|MODIFIER|TraesCS1B03G0525900LC.1.CDS1|GENE_TraesCS1B03G0525900LC.1.CDS1|transcript|TraesCS1B03G0525900LC.1|protein_coding||c.*780C>T|||||780|,A|intergenic_region|MODIFIER|TraesCS1B03G0525800LC.1.CDS1-TraesCS1B03G0525900LC.1.CDS1|GENE_TraesCS1B03G0525800LC.1.CDS1-GENE_TraesCS1B03G0525900LC.1.CDS1|intergenic_region|GENE_TraesCS1B03G0525800LC.1.CDS1-GENE_TraesCS1B03G0525900…	2.52959e-10	0.114302	2.52935e-10	0.114304	2.76651e-10	0.113751	-	-
	1B_681482922	1B_681482922	1B_690098545	1B_682240069	T	C	C|upstream_gene_variant|MODIFIER|TraesCS1B02G781500LC|TraesCS1B02G781500LC|transcript|TraesCS1B02G781500LC.1|protein_coding||c.-2234A>G|||||560|,C|intergenic_region|MODIFIER|TraesCS1B02G781500LC-TraesCS1B02G781600LC|TraesCS1B02G781500LC-TraesCS1B02G781600LC|intergenic_region|TraesCS1B02G781500LC-TraesCS1B02G781600LC|||n.681482922T>C||||||	C|upstream_gene_variant|MODIFIER|TraesCS1B03G1261100LC.1.exon1|GENE_TraesCS1B03G1261100LC.1.exon1|transcript|TraesCS1B03G1261100LC.1|protein_coding||c.-2234T>C|||||560|,C|intergenic_region|MODIFIER|TraesCS1B03G1261000LC.1.CDS1-TraesCS1B03G1261100LC.1.exon1|GENE_TraesCS1B03G1261000LC.1.CDS1-GENE_TraesCS1B03G1261100LC.1.exon1|intergenic_region|GENE_TraesCS1B03G1261000LC.1.CDS1-GENE_TraesCS1B03G1261…	6.58295e-12	0.136126	6.58261e-12	0.136127	5.92227e-12	0.136739	-	-
qtnc_GP_1D1	1D_36282557	1D_36282557	1D_39102403	-	T	C	C|intergenic_region|MODIFIER|TraesCS1D02G065600LC-TraesCS1D02G065700LC|TraesCS1D02G065600LC-TraesCS1D02G065700LC|intergenic_region|TraesCS1D02G065600LC-TraesCS1D02G065700LC|||n.36282557T>C||||||	C|intergenic_region|MODIFIER|TraesCS1D03G0121100LC.1.CDS1-TraesCS1D03G0121200LC.1.exon1|GENE_TraesCS1D03G0121100LC.1.CDS1-GENE_TraesCS1D03G0121200LC.1.exon1|intergenic_region|GENE_TraesCS1D03G0121100LC.1.CDS1-GENE_TraesCS1D03G0121200LC.1.exon1|||n.39102403T>C||||||	6.43522e-10	0.108802	6.43556e-10	0.108803	6.6041e-10	0.108629	-	-
	1D_36282572	1D_36282572	1D_39102418	-	C	A	A|intergenic_region|MODIFIER|TraesCS1D02G065600LC-TraesCS1D02G065700LC|TraesCS1D02G065600LC-TraesCS1D02G065700LC|intergenic_region|TraesCS1D02G065600LC-TraesCS1D02G065700LC|||n.36282572C>A||||||	A|intergenic_region|MODIFIER|TraesCS1D03G0121100LC.1.CDS1-TraesCS1D03G0121200LC.1.exon1|GENE_TraesCS1D03G0121100LC.1.CDS1-GENE_TraesCS1D03G0121200LC.1.exon1|intergenic_region|GENE_TraesCS1D03G0121100LC.1.CDS1-GENE_TraesCS1D03G0121200LC.1.exon1|||n.39102418C>A||||||	1.1333e-13	0.161033	1.13353e-13	0.161033	1.15089e-13	0.160906	-	-
	1D_36282660	1D_36282660	1D_39102506	-	G	T	T|intergenic_region|MODIFIER|TraesCS1D02G065600LC-TraesCS1D02G065700LC|TraesCS1D02G065600LC-TraesCS1D02G065700LC|intergenic_region|TraesCS1D02G065600LC-TraesCS1D02G065700LC|||n.36282660G>T||||||	T|intergenic_region|MODIFIER|TraesCS1D03G0121100LC.1.CDS1-TraesCS1D03G0121200LC.1.exon1|GENE_TraesCS1D03G0121100LC.1.CDS1-GENE_TraesCS1D03G0121200LC.1.exon1|intergenic_region|GENE_TraesCS1D03G0121100LC.1.CDS1-GENE_TraesCS1D03G0121200LC.1.exon1|||n.39102506G>T||||||	1.06289e-09	0.105861	1.06298e-09	0.105861	8.02362e-10	0.107487	-	-
qtnc_GP_2A1	2A_712345978	2A_712345978	2A_716093089	2A_705236866	C	A	A|synonymous_variant|LOW|TraesCS2A02G468500|TraesCS2A02G468500|transcript|TraesCS2A02G468500.1|protein_coding|2/2|c.1179C>A|p.Ala393Ala|1179/1998|1179/1719|393/572||	A|synonymous_variant|LOW|TraesCS2A03G1101800.1.CDS1|GENE_TraesCS2A03G1101800.1.CDS1|transcript|TraesCS2A03G1101800.1|protein_coding|2/2|c.1179C>A|p.Ala393Ala|1179/1998|1179/1719|393/572||,A|intragenic_variant|MODIFIER|TraesCS2A03G1101800|TraesCS2A03G1101800|gene_variant|TraesCS2A03G1101800|||n.716093089C>A||||||	1.04133e-11	0.133354	1.04104e-11	0.133357	9.73685e-12	0.133733	-	-
	2A_712346071	2A_712346071	2A_716093182	2A_705236959	G	A	A|synonymous_variant|LOW|TraesCS2A02G468500|TraesCS2A02G468500|transcript|TraesCS2A02G468500.1|protein_coding|2/2|c.1272G>A|p.Lys424Lys|1272/1998|1272/1719|424/572||	A|synonymous_variant|LOW|TraesCS2A03G1101800.1.CDS1|GENE_TraesCS2A03G1101800.1.CDS1|transcript|TraesCS2A03G1101800.1|protein_coding|2/2|c.1272G>A|p.Lys424Lys|1272/1998|1272/1719|424/572||,A|intragenic_variant|MODIFIER|TraesCS2A03G1101800|TraesCS2A03G1101800|gene_variant|TraesCS2A03G1101800|||n.716093182G>A||||||	1.37513e-08	0.091013	1.37519e-08	0.0910135	1.59085e-08	0.0901583	-	-
	2A_712346080	2A_712346080	2A_716093191	2A_705236968	G	C	C|missense_variant|MODERATE|TraesCS2A02G468500|TraesCS2A02G468500|transcript|TraesCS2A02G468500.1|protein_coding|2/2|c.1281G>C|p.Lys427Asn|1281/1998|1281/1719|427/572||	C|missense_variant|MODERATE|TraesCS2A03G1101800.1.CDS1|GENE_TraesCS2A03G1101800.1.CDS1|transcript|TraesCS2A03G1101800.1|protein_coding|2/2|c.1281G>C|p.Lys427Asn|1281/1998|1281/1719|427/572||,C|intragenic_variant|MODIFIER|TraesCS2A03G1101800|TraesCS2A03G1101800|gene_variant|TraesCS2A03G1101800|||n.716093191G>C||||||	1.20158e-10	0.118712	1.20161e-10	0.118713	1.32761e-10	0.118097	-	-
	2A_749462314	2A_749462314	2A_753439153	2A_741852547	T	C	C|upstream_gene_variant|MODIFIER|TraesCS2A02G533600|TraesCS2A02G533600|transcript|TraesCS2A02G533600.1|protein_coding||c.-4715A>G|||||4687|,C|upstream_gene_variant|MODIFIER|TraesCS2A02G694200LC|TraesCS2A02G694200LC|transcript|TraesCS2A02G694200LC.1|protein_coding||c.-3734T>C|||||3734|WARNING_TRANSCRIPT_NO_START_CODON,C|intergenic_region|MODIFIER|TraesCS2A02G533600-TraesCS2A02G694200LC|TraesCS2A02…	C|upstream_gene_variant|MODIFIER|TraesCS2A03G1235100.1.CDS1|GENE_TraesCS2A03G1235100.1.CDS1|transcript|TraesCS2A03G1235100.1|protein_coding||c.-4388A>G|||||4360|,C|upstream_gene_variant|MODIFIER|TraesCS2A03G1235200LC.1.CDS1|GENE_TraesCS2A03G1235200LC.1.CDS1|transcript|TraesCS2A03G1235200LC.1|protein_coding||c.-3734T>C|||||3734|WARNING_TRANSCRIPT_NO_START_CODON,C|intergenic_region|MODIFIER|TraesCS…	6.19797e-11	0.122652	6.19721e-11	0.122654	6.09062e-11	0.122732	-	-
	2A_749462985	2A_749462985	2A_575183773	2A_741853219	G	A	A|upstream_gene_variant|MODIFIER|TraesCS2A02G694200LC|TraesCS2A02G694200LC|transcript|TraesCS2A02G694200LC.1|protein_coding||c.-3063G>A|||||3063|WARNING_TRANSCRIPT_NO_START_CODON,A|downstream_gene_variant|MODIFIER|TraesCS2A02G694300LC|TraesCS2A02G694300LC|transcript|TraesCS2A02G694300LC.1|protein_coding||c.*4357C>T|||||4357|,A|intergenic_region|MODIFIER|TraesCS2A02G533600-TraesCS2A02G694200LC|Tra…	A|intron_variant|MODIFIER|TraesCS2A03G0825100LC.1.CDS1|GENE_TraesCS2A03G0825100LC.1.CDS1|transcript|TraesCS2A03G0825100LC.1|protein_coding|10/15|c.1925+195G>A||||||,A|intragenic_variant|MODIFIER|TraesCS2A03G0825100LC|TraesCS2A03G0825100LC|gene_variant|TraesCS2A03G0825100LC|||n.575183773G>A||||||	1.42592e-10	0.117696	1.4263e-10	0.117696	1.46263e-10	0.117522	-	-
	2A_749466563	2A_749466563	2A_753443402	2A_741856803	G	A	A|stop_gained|HIGH|TraesCS2A02G694200LC|TraesCS2A02G694200LC|transcript|TraesCS2A02G694200LC.1|protein_coding|2/2|c.380G>A|p.Trp127*|380/444|380/444|127/147||WARNING_TRANSCRIPT_NO_START_CODON,A|downstream_gene_variant|MODIFIER|TraesCS2A02G694300LC|TraesCS2A02G694300LC|transcript|TraesCS2A02G694300LC.1|protein_coding||c.*779C>T|||||779|	A|stop_gained|HIGH|TraesCS2A03G1235200LC.1.CDS1|GENE_TraesCS2A03G1235200LC.1.CDS1|transcript|TraesCS2A03G1235200LC.1|protein_coding|2/2|c.380G>A|p.Trp127*|380/444|380/444|127/147||WARNING_TRANSCRIPT_NO_START_CODON,A|downstream_gene_variant|MODIFIER|TraesCS2A03G1235300LC.1.CDS1|GENE_TraesCS2A03G1235300LC.1.CDS1|transcript|TraesCS2A03G1235300LC.1|protein_coding||c.*779C>T|||||779|,A|intragenic_vari…	3.20613e-09	0.0994249	3.20561e-09	0.0994266	3.4774e-09	0.098934	-	-
	2A_749466570	2A_749466570	2A_753443409	2A_741856810	G	A	A|synonymous_variant|LOW|TraesCS2A02G694200LC|TraesCS2A02G694200LC|transcript|TraesCS2A02G694200LC.1|protein_coding|2/2|c.387G>A|p.Thr129Thr|387/444|387/444|129/147||WARNING_TRANSCRIPT_NO_START_CODON,A|downstream_gene_variant|MODIFIER|TraesCS2A02G694300LC|TraesCS2A02G694300LC|transcript|TraesCS2A02G694300LC.1|protein_coding||c.*772C>T|||||772|	A|synonymous_variant|LOW|TraesCS2A03G1235200LC.1.CDS1|GENE_TraesCS2A03G1235200LC.1.CDS1|transcript|TraesCS2A03G1235200LC.1|protein_coding|2/2|c.387G>A|p.Thr129Thr|387/444|387/444|129/147||WARNING_TRANSCRIPT_NO_START_CODON,A|downstream_gene_variant|MODIFIER|TraesCS2A03G1235300LC.1.CDS1|GENE_TraesCS2A03G1235300LC.1.CDS1|transcript|TraesCS2A03G1235300LC.1|protein_coding||c.*772C>T|||||772|,A|intrage…	3.20613e-09	0.0994249	3.20561e-09	0.0994266	3.4774e-09	0.098934	-	-
	2A_749466594	2A_749466594	2A_753443433	2A_741856834	C	T	T|synonymous_variant|LOW|TraesCS2A02G694200LC|TraesCS2A02G694200LC|transcript|TraesCS2A02G694200LC.1|protein_coding|2/2|c.411C>T|p.Ser137Ser|411/444|411/444|137/147||WARNING_TRANSCRIPT_NO_START_CODON,T|downstream_gene_variant|MODIFIER|TraesCS2A02G694300LC|TraesCS2A02G694300LC|transcript|TraesCS2A02G694300LC.1|protein_coding||c.*748G>A|||||748|	T|synonymous_variant|LOW|TraesCS2A03G1235200LC.1.CDS1|GENE_TraesCS2A03G1235200LC.1.CDS1|transcript|TraesCS2A03G1235200LC.1|protein_coding|2/2|c.411C>T|p.Ser137Ser|411/444|411/444|137/147||WARNING_TRANSCRIPT_NO_START_CODON,T|downstream_gene_variant|MODIFIER|TraesCS2A03G1235300LC.1.CDS1|GENE_TraesCS2A03G1235300LC.1.CDS1|transcript|TraesCS2A03G1235300LC.1|protein_coding||c.*748G>A|||||748|,T|intrage…	1.36117e-09	0.104415	1.36098e-09	0.104416	1.4426e-09	0.104055	-	-
	2A_749466922	2A_749466922	2A_753443761	2A_741857162	C	A	A|downstream_gene_variant|MODIFIER|TraesCS2A02G694200LC|TraesCS2A02G694200LC|transcript|TraesCS2A02G694200LC.1|protein_coding||c.*295C>A|||||295|WARNING_TRANSCRIPT_NO_START_CODON,A|downstream_gene_variant|MODIFIER|TraesCS2A02G694300LC|TraesCS2A02G694300LC|transcript|TraesCS2A02G694300LC.1|protein_coding||c.*420G>T|||||420|,A|intergenic_region|MODIFIER|TraesCS2A02G694200LC-TraesCS2A02G694300LC|Tra…	A|downstream_gene_variant|MODIFIER|TraesCS2A03G1235200LC.1.CDS1|GENE_TraesCS2A03G1235200LC.1.CDS1|transcript|TraesCS2A03G1235200LC.1|protein_coding||c.*295C>A|||||295|WARNING_TRANSCRIPT_NO_START_CODON,A|downstream_gene_variant|MODIFIER|TraesCS2A03G1235300LC.1.CDS1|GENE_TraesCS2A03G1235300LC.1.CDS1|transcript|TraesCS2A03G1235300LC.1|protein_coding||c.*420G>T|||||420|,A|intergenic_region|MODIFIER|T…	3.06094e-10	0.113176	3.05991e-10	0.113179	3.31601e-10	0.112682	-	-
	2A_749467145	2A_749467145	2A_753443984	2A_741857384	C	T	T|downstream_gene_variant|MODIFIER|TraesCS2A02G694200LC|TraesCS2A02G694200LC|transcript|TraesCS2A02G694200LC.1|protein_coding||c.*518C>T|||||518|WARNING_TRANSCRIPT_NO_START_CODON,T|downstream_gene_variant|MODIFIER|TraesCS2A02G694300LC|TraesCS2A02G694300LC|transcript|TraesCS2A02G694300LC.1|protein_coding||c.*197G>A|||||197|,T|intergenic_region|MODIFIER|TraesCS2A02G694200LC-TraesCS2A02G694300LC|Tra…	T|downstream_gene_variant|MODIFIER|TraesCS2A03G1235200LC.1.CDS1|GENE_TraesCS2A03G1235200LC.1.CDS1|transcript|TraesCS2A03G1235200LC.1|protein_coding||c.*518C>T|||||518|WARNING_TRANSCRIPT_NO_START_CODON,T|downstream_gene_variant|MODIFIER|TraesCS2A03G1235300LC.1.CDS1|GENE_TraesCS2A03G1235300LC.1.CDS1|transcript|TraesCS2A03G1235300LC.1|protein_coding||c.*197G>A|||||197|,T|intergenic_region|MODIFIER|T…	1.83572e-10	0.116199	1.83536e-10	0.116201	1.85999e-10	0.116098	-	-
	2A_749467542	2A_749467542	2A_753444381	2A_741857781	C	G	G|downstream_gene_variant|MODIFIER|TraesCS2A02G694200LC|TraesCS2A02G694200LC|transcript|TraesCS2A02G694200LC.1|protein_coding||c.*915C>G|||||915|WARNING_TRANSCRIPT_NO_START_CODON,G|intron_variant|MODIFIER|TraesCS2A02G694300LC|TraesCS2A02G694300LC|transcript|TraesCS2A02G694300LC.1|protein_coding|1/1|c.636-65G>C||||||	G|downstream_gene_variant|MODIFIER|TraesCS2A03G1235200LC.1.CDS1|GENE_TraesCS2A03G1235200LC.1.CDS1|transcript|TraesCS2A03G1235200LC.1|protein_coding||c.*915C>G|||||915|WARNING_TRANSCRIPT_NO_START_CODON,G|intron_variant|MODIFIER|TraesCS2A03G1235300LC.1.CDS1|GENE_TraesCS2A03G1235300LC.1.CDS1|transcript|TraesCS2A03G1235300LC.1|protein_coding|1/1|c.636-65G>C||||||,G|intragenic_variant|MODIFIER|TraesCS…	1.08663e-09	0.105732	1.08638e-09	0.105734	1.10307e-09	0.105623	-	-
	2A_749469227	2A_749469227	2A_519259070	2A_741859489	C	T	T|upstream_gene_variant|MODIFIER|TraesCS2A02G694300LC|TraesCS2A02G694300LC|transcript|TraesCS2A02G694300LC.1|protein_coding||c.-973G>A|||||973|,T|downstream_gene_variant|MODIFIER|TraesCS2A02G694200LC|TraesCS2A02G694200LC|transcript|TraesCS2A02G694200LC.1|protein_coding||c.*2600C>T|||||2600|WARNING_TRANSCRIPT_NO_START_CODON,T|intergenic_region|MODIFIER|TraesCS2A02G694300LC-TraesCS2A02G533700|Traes…	T|missense_variant|MODERATE|TraesCS2A03G0747300LC.1.CDS1|GENE_TraesCS2A03G0747300LC.1.CDS1|transcript|TraesCS2A03G0747300LC.1|protein_coding|1/1|c.439C>T|p.Ala147Ser|439/525|439/525|147/174||WARNING_REF_DOES_NOT_MATCH_GENOME,T|downstream_gene_variant|MODIFIER|TraesCS2A03G0747200LC.1.CDS1|GENE_TraesCS2A03G0747200LC.1.CDS1|transcript|TraesCS2A03G0747200LC.1|protein_coding||c.*577C>T|||||577|WARNING…	4.9069e-10	0.110396	4.9065e-10	0.110397	4.38976e-10	0.111029	-	-
	2A_749472093	2A_749472093	2A_753448932	2A_741862290	C	T	T|upstream_gene_variant|MODIFIER|TraesCS2A02G694300LC|TraesCS2A02G694300LC|transcript|TraesCS2A02G694300LC.1|protein_coding||c.-3839G>A|||||3839|,T|intergenic_region|MODIFIER|TraesCS2A02G694300LC-TraesCS2A02G533700|TraesCS2A02G694300LC-TraesCS2A02G533700|intergenic_region|TraesCS2A02G694300LC-TraesCS2A02G533700|||n.749472093C>T||||||	T|upstream_gene_variant|MODIFIER|TraesCS2A03G1235300LC.1.CDS1|GENE_TraesCS2A03G1235300LC.1.CDS1|transcript|TraesCS2A03G1235300LC.1|protein_coding||c.-3839G>A|||||3839|,T|intergenic_region|MODIFIER|TraesCS2A03G1235300LC.1.CDS1-TraesCS2A03G1235400.1.CDS1|GENE_TraesCS2A03G1235300LC.1.CDS1-GENE_TraesCS2A03G1235400.1.CDS1|intergenic_region|GENE_TraesCS2A03G1235300LC.1.CDS1-GENE_TraesCS2A03G1235400.1.C…	4.9436e-10	0.110352	4.94277e-10	0.110354	5.31514e-10	0.109904	-	-
	2B_27709027	2B_27709027	2B_30712965	2B_23398851	A	G	G|synonymous_variant|LOW|TraesCS2B02G056800|TraesCS2B02G056800|transcript|TraesCS2B02G056800.1|protein_coding|3/7|c.699A>G|p.Ala233Ala|1226/4089|699/3147|233/1048||,G|downstream_gene_variant|MODIFIER|TraesCS2B02G058200LC|TraesCS2B02G058200LC|transcript|TraesCS2B02G058200LC.1|protein_coding||c.*2432T>C|||||2432|WARNING_TRANSCRIPT_NO_START_CODON	G|synonymous_variant|LOW|TraesCS2B03G0120300.1.exon1|GENE_TraesCS2B03G0120300.1.exon1|transcript|TraesCS2B03G0120300.1|protein_coding|3/7|c.699A>G|p.Ala233Ala|1226/4089|699/3147|233/1048||,G|downstream_gene_variant|MODIFIER|TraesCS2B03G0120400LC.1.CDS1|GENE_TraesCS2B03G0120400LC.1.CDS1|transcript|TraesCS2B03G0120400LC.1|protein_coding||c.*2432T>C|||||2432|WARNING_TRANSCRIPT_NO_START_CODON,G|intra…	1.70998e-11	0.130366	1.7098e-11	0.130367	2.10084e-11	0.129103	-	-
	2B_228002077	2B_228002077	2B_235955584	2B_174240928	A	T	T|downstream_gene_variant|MODIFIER|TraesCS2B02G315300LC|TraesCS2B02G315300LC|transcript|TraesCS2B02G315300LC.1|protein_coding||c.*1408T>A|||||1408|,T|intergenic_region|MODIFIER|TraesCS2B02G315200LC-TraesCS2B02G315300LC|TraesCS2B02G315200LC-TraesCS2B02G315300LC|intergenic_region|TraesCS2B02G315200LC-TraesCS2B02G315300LC|||n.228002077A>T||||||	T|downstream_gene_variant|MODIFIER|TraesCS2B03G0556400LC.1.CDS1|GENE_TraesCS2B03G0556400LC.1.CDS1|transcript|TraesCS2B03G0556400LC.1|protein_coding||c.*1408T>A|||||1408|,T|intergenic_region|MODIFIER|TraesCS2B03G0556300LC.1.exon1-TraesCS2B03G0556400LC.1.CDS1|GENE_TraesCS2B03G0556300LC.1.exon1-GENE_TraesCS2B03G0556400LC.1.CDS1|intergenic_region|GENE_TraesCS2B03G0556300LC.1.exon1-GENE_TraesCS2B03G05…	2.06614e-09	0.10198	2.06559e-09	0.101983	2.37294e-09	0.101154	-	-
	2D_118801662	2D_118801662	2D_121149557	-	T	C	C|upstream_gene_variant|MODIFIER|TraesCS2D02G190500LC|TraesCS2D02G190500LC|transcript|TraesCS2D02G190500LC.1|protein_coding||c.-461A>G|||||461|,C|downstream_gene_variant|MODIFIER|TraesCS2D02G190600LC|TraesCS2D02G190600LC|transcript|TraesCS2D02G190600LC.1|protein_coding||c.*1113A>G|||||1113|,C|downstream_gene_variant|MODIFIER|TraesCS2D02G175300|TraesCS2D02G175300|transcript|TraesCS2D02G175300.1|pr…	C|upstream_gene_variant|MODIFIER|TraesCS2D03G0365800LC.1.CDS1|GENE_TraesCS2D03G0365800LC.1.CDS1|transcript|TraesCS2D03G0365800LC.1|protein_coding||c.-461A>G|||||461|,C|downstream_gene_variant|MODIFIER|TraesCS2D03G0365900LC.1.CDS1|GENE_TraesCS2D03G0365900LC.1.CDS1|transcript|TraesCS2D03G0365900LC.1|protein_coding||c.*1113A>G|||||1113|,C|downstream_gene_variant|MODIFIER|TraesCS2D03G0366000.1.exon1|…	7.55125e-18	0.222566	7.55243e-18	0.222567	6.7212e-18	0.22329	-	-
qtnc_GP_3A1	3A_89149397	3A_89149397	3A_89614553	3A_84413396	T	C	C|intergenic_region|MODIFIER|TraesCS3A02G143000LC-TraesCS3A02G143100LC|TraesCS3A02G143000LC-TraesCS3A02G143100LC|intergenic_region|TraesCS3A02G143000LC-TraesCS3A02G143100LC|||n.89149397T>C||||||	C|intergenic_region|MODIFIER|TraesCS3A03G0258000LC.1.exon1-TraesCS3A03G0258100LC.1.CDS1|GENE_TraesCS3A03G0258000LC.1.exon1-GENE_TraesCS3A03G0258100LC.1.CDS1|intergenic_region|GENE_TraesCS3A03G0258000LC.1.exon1-GENE_TraesCS3A03G0258100LC.1.CDS1|||n.89614553T>C||||||	2.6269e-14	0.170154	2.6266e-14	0.170156	2.59243e-14	0.170204	-	-
	3A_89149874	3A_89149874	3A_89615030	3A_84413882	C	T	T|intergenic_region|MODIFIER|TraesCS3A02G143000LC-TraesCS3A02G143100LC|TraesCS3A02G143000LC-TraesCS3A02G143100LC|intergenic_region|TraesCS3A02G143000LC-TraesCS3A02G143100LC|||n.89149874C>T||||||	T|intergenic_region|MODIFIER|TraesCS3A03G0258000LC.1.exon1-TraesCS3A03G0258100LC.1.CDS1|GENE_TraesCS3A03G0258000LC.1.exon1-GENE_TraesCS3A03G0258100LC.1.CDS1|intergenic_region|GENE_TraesCS3A03G0258000LC.1.exon1-GENE_TraesCS3A03G0258100LC.1.CDS1|||n.89615030C>T||||||	7.59895e-13	0.149285	7.59942e-13	0.149285	7.2114e-13	0.149577	-	-
	3A_89149900	3A_89149900	3A_89615056	3A_84413908	G	A	A|intergenic_region|MODIFIER|TraesCS3A02G143000LC-TraesCS3A02G143100LC|TraesCS3A02G143000LC-TraesCS3A02G143100LC|intergenic_region|TraesCS3A02G143000LC-TraesCS3A02G143100LC|||n.89149900G>A||||||	A|intergenic_region|MODIFIER|TraesCS3A03G0258000LC.1.exon1-TraesCS3A03G0258100LC.1.CDS1|GENE_TraesCS3A03G0258000LC.1.exon1-GENE_TraesCS3A03G0258100LC.1.CDS1|intergenic_region|GENE_TraesCS3A03G0258000LC.1.exon1-GENE_TraesCS3A03G0258100LC.1.CDS1|||n.89615056G>A||||||	6.90368e-11	0.122009	6.90516e-11	0.122009	6.74184e-11	0.122127	-	-
	3A_89149979	3A_89149979	3A_89615135	3A_84413987	A	G	G|intergenic_region|MODIFIER|TraesCS3A02G143000LC-TraesCS3A02G143100LC|TraesCS3A02G143000LC-TraesCS3A02G143100LC|intergenic_region|TraesCS3A02G143000LC-TraesCS3A02G143100LC|||n.89149979A>G||||||	G|intergenic_region|MODIFIER|TraesCS3A03G0258000LC.1.exon1-TraesCS3A03G0258100LC.1.CDS1|GENE_TraesCS3A03G0258000LC.1.exon1-GENE_TraesCS3A03G0258100LC.1.CDS1|intergenic_region|GENE_TraesCS3A03G0258000LC.1.exon1-GENE_TraesCS3A03G0258100LC.1.CDS1|||n.89615135A>G||||||	3.75673e-09	0.0985051	3.75716e-09	0.0985052	3.59359e-09	0.0987433	-	-
	3A_89150279	3A_89150279	3A_89615435	3A_84414287	T	C	C|intergenic_region|MODIFIER|TraesCS3A02G143000LC-TraesCS3A02G143100LC|TraesCS3A02G143000LC-TraesCS3A02G143100LC|intergenic_region|TraesCS3A02G143000LC-TraesCS3A02G143100LC|||n.89150279T>C||||||	C|intergenic_region|MODIFIER|TraesCS3A03G0258000LC.1.exon1-TraesCS3A03G0258100LC.1.CDS1|GENE_TraesCS3A03G0258000LC.1.exon1-GENE_TraesCS3A03G0258100LC.1.CDS1|intergenic_region|GENE_TraesCS3A03G0258000LC.1.exon1-GENE_TraesCS3A03G0258100LC.1.CDS1|||n.89615435T>C||||||	1.11417e-12	0.146939	1.11425e-12	0.14694	1.23851e-12	0.146263	-	-
	3A_89150335	3A_89150335	3A_89615491	3A_84414343	C	T	T|intergenic_region|MODIFIER|TraesCS3A02G143000LC-TraesCS3A02G143100LC|TraesCS3A02G143000LC-TraesCS3A02G143100LC|intergenic_region|TraesCS3A02G143000LC-TraesCS3A02G143100LC|||n.89150335C>T||||||	T|intergenic_region|MODIFIER|TraesCS3A03G0258000LC.1.exon1-TraesCS3A03G0258100LC.1.CDS1|GENE_TraesCS3A03G0258000LC.1.exon1-GENE_TraesCS3A03G0258100LC.1.CDS1|intergenic_region|GENE_TraesCS3A03G0258000LC.1.exon1-GENE_TraesCS3A03G0258100LC.1.CDS1|||n.89615491C>T||||||	3.99336e-21	0.273415	3.99451e-21	0.273415	2.91402e-21	0.275535	-	-
	3A_89150419	3A_89150419	3A_89615575	3A_84414429	T	C	C|intergenic_region|MODIFIER|TraesCS3A02G143000LC-TraesCS3A02G143100LC|TraesCS3A02G143000LC-TraesCS3A02G143100LC|intergenic_region|TraesCS3A02G143000LC-TraesCS3A02G143100LC|||n.89150419T>C||||||	C|intergenic_region|MODIFIER|TraesCS3A03G0258000LC.1.exon1-TraesCS3A03G0258100LC.1.CDS1|GENE_TraesCS3A03G0258000LC.1.exon1-GENE_TraesCS3A03G0258100LC.1.CDS1|intergenic_region|GENE_TraesCS3A03G0258000LC.1.exon1-GENE_TraesCS3A03G0258100LC.1.CDS1|||n.89615575T>C||||||	2.16813e-10	0.115214	2.16773e-10	0.115216	1.9577e-10	0.115795	-	-
	3A_89361982	3A_89361982	3A_89825873	3A_84603842	A	C	C|upstream_gene_variant|MODIFIER|TraesCS3A02G143100LC|TraesCS3A02G143100LC|transcript|TraesCS3A02G143100LC.1|protein_coding||c.-1637T>G|||||1637|,C|upstream_gene_variant|MODIFIER|TraesCS3A02G143200LC|TraesCS3A02G143200LC|transcript|TraesCS3A02G143200LC.1|protein_coding||c.-376A>C|||||376|,C|intergenic_region|MODIFIER|TraesCS3A02G143100LC-TraesCS3A02G143200LC|TraesCS3A02G143100LC-TraesCS3A02G14320…	C|upstream_gene_variant|MODIFIER|TraesCS3A03G0258100LC.1.CDS1|GENE_TraesCS3A03G0258100LC.1.CDS1|transcript|TraesCS3A03G0258100LC.1|protein_coding||c.-1637T>G|||||1637|,C|upstream_gene_variant|MODIFIER|TraesCS3A03G0258200LC.1.CDS1|GENE_TraesCS3A03G0258200LC.1.CDS1|transcript|TraesCS3A03G0258200LC.1|protein_coding||c.-376A>C|||||376|,C|intergenic_region|MODIFIER|TraesCS3A03G0258100LC.1.CDS1-TraesCS…	1.91326e-10	0.115954	1.9128e-10	0.115956	1.58757e-10	0.117036	-	-
	5B_693956071	5B_693956071	5B_704441084	5B_703221784	A	C	C|downstream_gene_variant|MODIFIER|TraesCS5B02G770400LC|TraesCS5B02G770400LC|transcript|TraesCS5B02G770400LC.1|protein_coding||c.*408T>G|||||408|WARNING_TRANSCRIPT_NO_START_CODON,C|intergenic_region|MODIFIER|TraesCS5B02G770300LC-TraesCS5B02G770400LC|TraesCS5B02G770300LC-TraesCS5B02G770400LC|intergenic_region|TraesCS5B02G770300LC-TraesCS5B02G770400LC|||n.693956071A>C||||||	C|downstream_gene_variant|MODIFIER|TraesCS5B03G1339000LC.1.CDS1|GENE_TraesCS5B03G1339000LC.1.CDS1|transcript|TraesCS5B03G1339000LC.1|protein_coding||c.*408A>C|||||408|WARNING_TRANSCRIPT_NO_START_CODON,C|intergenic_region|MODIFIER|TraesCS5B03G1339000LC.1.CDS1-TraesCS5B03G1339100LC.1.CDS1|GENE_TraesCS5B03G1339000LC.1.CDS1-GENE_TraesCS5B03G1339100LC.1.CDS1|intergenic_region|GENE_TraesCS5B03G1339000L…	2.91844e-09	0.0999711	2.91805e-09	0.0999726	2.88901e-09	0.10001	-	-
qtnc_GP_6A1	6A_256754293	6A_256754293	6A_259373541	-	A	G	G|upstream_gene_variant|MODIFIER|TraesCS6A02G295800LC|TraesCS6A02G295800LC|transcript|TraesCS6A02G295800LC.1|protein_coding||c.-404T>C|||||404|,G|intergenic_region|MODIFIER|TraesCS6A02G295800LC-TraesCS6A02G295900LC|TraesCS6A02G295800LC-TraesCS6A02G295900LC|intergenic_region|TraesCS6A02G295800LC-TraesCS6A02G295900LC|||n.256754293A>G||||||	G|upstream_gene_variant|MODIFIER|TraesCS6A03G0488900LC.1.CDS1|GENE_TraesCS6A03G0488900LC.1.CDS1|transcript|TraesCS6A03G0488900LC.1|protein_coding||c.-404T>C|||||404|,G|intergenic_region|MODIFIER|TraesCS6A03G0488900LC.1.CDS1-TraesCS6A03G0489000LC.1.CDS1|GENE_TraesCS6A03G0488900LC.1.CDS1-GENE_TraesCS6A03G0489000LC.1.CDS1|intergenic_region|GENE_TraesCS6A03G0488900LC.1.CDS1-GENE_TraesCS6A03G0489000LC…	3.96109e-10	0.111656	3.96191e-10	0.111656	2.5866e-10	0.114148	-	-
	6A_256754295	6A_256754295	6A_259373543	-	T	C	C|upstream_gene_variant|MODIFIER|TraesCS6A02G295800LC|TraesCS6A02G295800LC|transcript|TraesCS6A02G295800LC.1|protein_coding||c.-406A>G|||||406|,C|intergenic_region|MODIFIER|TraesCS6A02G295800LC-TraesCS6A02G295900LC|TraesCS6A02G295800LC-TraesCS6A02G295900LC|intergenic_region|TraesCS6A02G295800LC-TraesCS6A02G295900LC|||n.256754295T>C||||||	C|upstream_gene_variant|MODIFIER|TraesCS6A03G0488900LC.1.CDS1|GENE_TraesCS6A03G0488900LC.1.CDS1|transcript|TraesCS6A03G0488900LC.1|protein_coding||c.-406A>G|||||406|,C|intergenic_region|MODIFIER|TraesCS6A03G0488900LC.1.CDS1-TraesCS6A03G0489000LC.1.CDS1|GENE_TraesCS6A03G0488900LC.1.CDS1-GENE_TraesCS6A03G0489000LC.1.CDS1|intergenic_region|GENE_TraesCS6A03G0488900LC.1.CDS1-GENE_TraesCS6A03G0489000LC…	2.68108e-10	0.113959	2.68174e-10	0.113958	1.74599e-10	0.116473	-	-
	6B_255097694	6B_255097694	6B_261355798	6B_261198408	C	G	G|intron_variant|MODIFIER|TraesCS6B02G325200LC|TraesCS6B02G325200LC|transcript|TraesCS6B02G325200LC.1|protein_coding|4/7|c.1372-267G>C||||||	G|intron_variant|MODIFIER|TraesCS6B03G0532100LC.1.CDS1|GENE_TraesCS6B03G0532100LC.1.CDS1|transcript|TraesCS6B03G0532100LC.1|protein_coding|4/7|c.1372-267G>C||||||,G|intragenic_variant|MODIFIER|TraesCS6B03G0532100LC|TraesCS6B03G0532100LC|gene_variant|TraesCS6B03G0532100LC|||n.261355798C>G||||||	5.25598e-10	0.109992	5.25576e-10	0.109993	4.16252e-10	0.111342	-	-
qtnc_GP_7A1	7A_735870435	7A_735870435	7A_743656694	-	A	G	G|intergenic_region|MODIFIER|TraesCS7A02G811000LC-TraesCS7A02G811100LC|TraesCS7A02G811000LC-TraesCS7A02G811100LC|intergenic_region|TraesCS7A02G811000LC-TraesCS7A02G811100LC|||n.735870435A>G||||||	G|intergenic_region|MODIFIER|TraesCS7A03G1384600LC.1.CDS1-TraesCS7A03G1384700LC.1.exon1|GENE_TraesCS7A03G1384600LC.1.CDS1-GENE_TraesCS7A03G1384700LC.1.exon1|intergenic_region|GENE_TraesCS7A03G1384600LC.1.CDS1-GENE_TraesCS7A03G1384700LC.1.exon1|||n.743656694A>G||||||	2.14391e-10	0.11528	2.14453e-10	0.11528	2.65632e-10	0.113991	-	-
	7A_735870452	7A_735870452	7A_743656711	-	G	T	T|intergenic_region|MODIFIER|TraesCS7A02G811000LC-TraesCS7A02G811100LC|TraesCS7A02G811000LC-TraesCS7A02G811100LC|intergenic_region|TraesCS7A02G811000LC-TraesCS7A02G811100LC|||n.735870452G>T||||||	T|intergenic_region|MODIFIER|TraesCS7A03G1384600LC.1.CDS1-TraesCS7A03G1384700LC.1.exon1|GENE_TraesCS7A03G1384600LC.1.CDS1-GENE_TraesCS7A03G1384700LC.1.exon1|intergenic_region|GENE_TraesCS7A03G1384600LC.1.CDS1-GENE_TraesCS7A03G1384700LC.1.exon1|||n.743656711G>T||||||	4.12918e-11	0.125078	4.13031e-11	0.125077	5.15999e-11	0.123722	-	-
	7B_590818032	7B_590818032	7B_595526173	7B_599396436	T	G	G|upstream_gene_variant|MODIFIER|TraesCS7B02G561900LC|TraesCS7B02G561900LC|transcript|TraesCS7B02G561900LC.1|protein_coding||c.-228T>G|||||228|,G|intergenic_region|MODIFIER|TraesCS7B02G561800LC-TraesCS7B02G561900LC|TraesCS7B02G561800LC-TraesCS7B02G561900LC|intergenic_region|TraesCS7B02G561800LC-TraesCS7B02G561900LC|||n.590818032T>G||||||	G|upstream_gene_variant|MODIFIER|TraesCS7B03G0901200LC.1.CDS1|GENE_TraesCS7B03G0901200LC.1.CDS1|transcript|TraesCS7B03G0901200LC.1|protein_coding||c.-228T>G|||||228|,G|intergenic_region|MODIFIER|TraesCS7B03G0901100LC.1.exon1-TraesCS7B03G0901200LC.1.CDS1|GENE_TraesCS7B03G0901100LC.1.exon1-GENE_TraesCS7B03G0901200LC.1.CDS1|intergenic_region|GENE_TraesCS7B03G0901100LC.1.exon1-GENE_TraesCS7B03G090120…	8.20802e-10	0.107375	8.20973e-10	0.107374	6.55695e-10	0.108671	-	-

## Sheet: Table S4
Table S4 The genome annotations of IWGSC RefSeq v1.1 and IWGSC RefSeq v2.1 in the associated region of Hg1
IWGSC v1.1 genes	IWGSC v1.1 positions	strand	IWGSC v2.1 genes	IWGSC v2.1 positions	strand	Annotation	domain
TraesCS1A02G002400	chr1A:1228914-1229339	-	TraesCS1A03G0005000	chr1A:1226759-1227184	-	Cytochrome P450	PF00067: Cytochrome P450
TraesCS1A02G002700LC	chr1A:1229360-1229872	-	TraesCS1A03G0005100LC	chr1A:1227205-1227717	-	Cytochrome P450	PF00067: Cytochrome P450
TraesCS1A02G002500	chr1A:1232823-1237960	-	TraesCS1A03G0005200	chr1A:1230199-1236314	-	Phospholipid-transporting ATPase	PF16209: Phospholipid-translocating ATPase N-terminal; PF00122: E1-E2 ATPase; PF13246: Cation transport ATPase (P-type); PF16212: Phospholipid-translocating P-type ATPase C-terminal
TraesCS1A02G002800LC	chr1A:1304213-1305654	-	TraesCS1A03G0005300LC	chr1A:1302058-1303499	-	NAC-domain protein	PF02365: No apical meristem (NAM) protein; PF02892: BED zinc finger
TraesCS1A02G002810LC	chr1A:1309468-1311449	-	TraesCS1A03G0005400LC	chr1A:1307313-1311417	-	L-carnitine/gamma-butyrobetaine antiporter	PF02892: BED zinc finger
TraesCS1A02G002900LC	chr1A:1316323-1317432	+	TraesCS1A03G0005500LC	chr1A:1314168-1315277	+	Cleavage and polyadenylation specificity factor 73-I	null
TraesCS1A02G002700	chr1A:1336841-1348326	-	TraesCS1A03G0005600	chr1A:1334686-1346171	-	Paired amphipathic helix protein Sin3	PF02671: Paired amphipathic helix repeat; PF08295: Sin3 family co-repressor; PF16879: C-terminal domain of Sin3a protein
TraesCS1A02G003000LC	chr1A:1408020-1408735	-	TraesCS1A03G0005700LC	chr1A:1405865-1406580	-	Serine/threonine-protein phosphatase 7 long form like	PF10536: Plant mobile domain
TraesCS1A02G003100LC	chr1A:1411863-1412467	+	TraesCS1A03G0005800LC	chr1A:1409708-1410312	+	F-box-like/WD repeat-containing protein TBL1XR1	null
TraesCSU02G547600LC	chrUn:378782431-378783441	+	TraesCS1A03G0005900LC	chr1A:1421643-1422443	-	Serine/threonine-protein phosphatase 7 long form like	null
TraesCS1A02G003200LC	chr1A:1427678-1428291	+	TraesCS1A03G0006000LC	chr1A:1425523-1426136	+	Tho complex subunit 7/Mft1p	null
TraesCS1A02G003300LC	chr1A:1446305-1446619	+	TraesCS1A03G0006100LC	chr1A:1450457-1450771	+	Ig heavy chain V region 3	null
TraesCS1A02G003400LC	chr1A:1446666-1447019	+	TraesCS1A03G0006200LC	chr1A:1450818-1451171	+	Peptide chain release factor 1	null
TraesCS1A02G003500LC	chr1A:1446692-1447186	-	TraesCS1A03G0006300LC	chr1A:1450844-1451338	-	Protein FAR1-RELATED SEQUENCE 5	PF03101: FAR1 DNA-binding domain
TraesCS1A02G003600LC	chr1A:1496118-1496315	-	TraesCS1A03G0006400LC	chr1A:1500270-1500467	-	Ribulose bisphosphate carboxylase large chain	null
TraesCS1A02G003700LC	chr1A:1556670-1558345	-	TraesCS1A03G0006500LC	chr1A:1560822-1562497	-	Aminotransferase-like, plant mobile domain-containing protein	PF10536: Plant mobile domain
TraesCS1A02G003800LC	chr1A:1562209-1562418	+	TraesCS1A03G0006600LC	chr1A:1566361-1566570	+	serine carboxypeptidase-like 12	null
TraesCS1A02G002800	chr1A:1565963-1567220	-	TraesCS1A03G0006700	chr1A:1570115-1571372	-	Werner Syndrome-like exonuclease	PF01612: 3'-5' exonuclease
TraesCS1A02G003900LC	chr1A:1585455-1585934	-	TraesCS1A03G0006800LC	chr1A:1589607-1590086	-	Protein FAR1-RELATED SEQUENCE 5	PF03101: FAR1 DNA-binding domain
TraesCS1A02G004000LC	chr1A:1607357-1608659	-	TraesCS1A03G0006900LC	chr1A:1611509-1612811	-	Epstein-Barr virus EBNA-1-like protein	null
TraesCS1A02G004100LC	chr1A:1624315-1627625	-	TraesCS1A03G0007000LC	chr1A:1628467-1631777	-	lectin-receptor kinase	PF00069: Protein kinase domain
TraesCSU02G550100LC	chrUn:380570176-380571215	+	TraesCS1A03G0007100LC	chr1A:1745005-1746044	-	Chalcone synthase	PF00195: Chalcone and stilbene synthases, N-terminal domain; PF02797: Chalcone and stilbene synthases, C-terminal domain
TraesCSU02G231400LC	chrUn:150817451-150818848	+	NA	chr1A:1843789-1845186	+	Glutathione S-transferase T3	null
TraesCSU02G231300LC	chrUn:150815076-150816283	+	NA	chr1A:1846362-1847561	-	Disease resistance protein RPM1	null
TraesCSU02G231200LC	chrUn:150810991-150811365	-	NA	chr1A:1851272-1851646	+	Reverse transcriptase	PF00078: Reverse transcriptase (RNA-dependent DNA polymerase)
TraesCSU02G143200	chrUn:150793569-150797591	+	NA	chr1A:1865041-1869063	-	Glycosyltransferase-like KOBITO 1	null
TraesCSU02G426200LC	chrUn:318071721-318072294	+	TraesCS1A03G0007200LC	chr1A:1895396-1896003	-	Structural maintenance of chromosomes protein 1	null
TraesCSU02G449700LC	chrUn:327676007-327676580	-	TraesCS1A03G0007300LC	chr1A:1895396-1896003	-	Structural maintenance of chromosomes protein 1	null
TraesCSU02G426100LC	chrUn:318070157-318071295	+	TraesCS1A03G0007400LC	chr1A:1896518-1897656	-	Ribosomal protein L11 methyltransferase	null
TraesCSU02G532700LC	chrUn:369859127-369859684	+	TraesCS1A03G0007500LC	chr1A:1898546-1899103	-	Retrotransposon protein, putative, unclassified	PF04195: Putative gypsy type transposon
TraesCSU02G173700	chrUn:260343396-260346380	-	TraesCS1A03G0007600	chr1A:1938410-1941394	+	Leucine-rich repeat receptor-like protein kinase family protein	PF08263: Leucine rich repeat N-terminal domain
TraesCSU02G173600	chrUn:260337581-260338756	-	TraesCS1A03G0007700	chr1A:1946022-1947181	+	GDSL esterase/lipase	PF00657: GDSL-like Lipase/Acylhydrolase
TraesCSU02G260300	chrUn:409883515-409884359	-	TraesCS1A03G0007800	chr1A:1946792-1947917	+	GDSL esterase/lipase	null
TraesCSU02G219900	chrUn:324118311-324119864	-	TraesCS1A03G0007900	chr1A:1963897-1965450	+	GDSL esterase/lipase	PF00657: GDSL-like Lipase/Acylhydrolase
TraesCSU02G578800LC	chrUn:397599662-397600177	+	TraesCS1A03G0008000LC	chr1A:2018769-2019284	-	Retrovirus-related Pol polyprotein LINE-1	PF00078: Reverse transcriptase (RNA-dependent DNA polymerase)
TraesCS1A02G274000	chr1A:467349772-467351241	+	TraesCS1A03G0008100	chr1A:2058764-2060237	-	3'-N-debenzoyl-2'-deoxytaxol N-benzoyltransferase	PF02458: Transferase family
TraesCS1A02G042600	chr1A:23216880-23218349	-	TraesCS1A03G0008200	chr1A:2058764-2060237	-	3'-N-debenzoyl-2'-deoxytaxol N-benzoyltransferase	PF02458: Transferase family
TraesCS4A02G377700	chr4A:653959382-653960644	-	TraesCS1A03G0008300	chr1A:2058909-2060171	-	3'-N-debenzoyl-2'-deoxytaxol N-benzoyltransferase	PF02458: Transferase family
TraesCS5A02G334800	chr5A:544201329-544202591	+	TraesCS1A03G0008400	chr1A:2058909-2060171	-	3'-N-debenzoyl-2'-deoxytaxol N-benzoyltransferase	PF02458: Transferase family
TraesCS6A02G082600	chr6A:51455302-51456771	+	TraesCS1A03G0008500	chr1A:2058909-2060171	-	3'-N-debenzoyl-2'-deoxytaxol N-benzoyltransferase	PF02458: Transferase family
TraesCS7A02G565400	chr7A:735102202-735103464	+	TraesCS1A03G0008600	chr1A:2058909-2060171	-	3'-N-debenzoyl-2'-deoxytaxol N-benzoyltransferase	PF02458: Transferase family
TraesCS5B02G756500LC	chr5B:688995714-688995983	+	TraesCS1A03G0008700LC	chr1A:2502296-2502565	-	E3 ubiquitin-protein ligase BRE1-like 2	null
TraesCS1A02G004200LC	chr1A:1641397-1645326	-	TraesCS1A03G0008800LC	chr1A:2550815-2554744	-	DEK carboxy-terminal domain protein	null
TraesCS1A02G004300LC	chr1A:1642930-1643745	+	TraesCS1A03G0008900LC	chr1A:2552348-2553163	+	Transposase	null
TraesCS1A02G002900	chr1A:1657115-1660269	+	TraesCS1A03G0009000	chr1A:2567417-2577225	+	receptor kinase 1	PF00069: Protein kinase domain
TraesCS1A02G004400LC	chr1A:1663643-1663990	+	TraesCS1A03G0009100LC	chr1A:2573945-2574292	+	Peptide chain release factor subunit 1	null
TraesCS1A02G003000	chr1A:1668949-1670358	+	TraesCS1A03G0009200	chr1A:2579251-2580660	+	NBS-LRR-like resistance protein	null
TraesCS1A02G004500LC	chr1A:1670915-1671256	+	TraesCS1A03G0009300LC	chr1A:2581217-2581558	+	Cation-chloride cotransporter 1	null
TraesCS1A02G004600LC	chr1A:1679644-1680273	-	TraesCS1A03G0009400LC	chr1A:2589945-2590574	-	RNA-directed DNA polymerase (reverse transcriptase)-related family protein	PF13966: zinc-binding in reverse transcriptase
TraesCS1A02G004700LC	chr1A:1680499-1680951	-	TraesCS1A03G0009500LC	chr1A:2590800-2591252	-	Retrotransposon protein, putative, LINE subclass	null
TraesCS1A02G004800LC	chr1A:1682938-1683144	-	TraesCS1A03G0009600LC	chr1A:2593239-2593445	-	DNA-(apurinic or apyrimidinic site) lyase	null
TraesCS1A02G003100	chr1A:1689351-1698842	-	TraesCS1A03G0009700	chr1A:2599654-2609145	-	disease resistance protein (TIR-NBS-LRR class)	PF00931: NB-ARC domain
TraesCS1A02G003200	chr1A:1721421-1734947	+	TraesCS1A03G0009800	chr1A:2632156-2645682	+	Protein ROOT HAIR DEFECTIVE 3 homolog	PF05879: Root hair defective 3 GTP-binding protein (RHD3)
TraesCS1A02G005000LC	chr1A:1780887-1783168	-	TraesCS1A03G0009900LC	chr1A:2691245-2693526	-	LINE-1 reverse transcriptase isogeny	PF13966: zinc-binding in reverse transcriptase
TraesCS1A02G005100LC	chr1A:1791078-1792098	+	TraesCS1A03G0010000LC	chr1A:2701268-2702288	+	Protein ROOT HAIR DEFECTIVE 3 homolog	PF05879: Root hair defective 3 GTP-binding protein (RHD3)
TraesCS1A02G003300	chr1A:1792119-1815634	+	TraesCS1A03G0010100	chr1A:2702309-2725215	+	Protein ROOT HAIR DEFECTIVE 3 homolog	PF05879: Root hair defective 3 GTP-binding protein (RHD3)
TraesCS1A02G005200LC	chr1A:1886089-1886397	-	TraesCS1A03G0010200LC	chr1A:2795119-2795427	-	Succinyl-diaminopimelate desuccinylase	null
TraesCS1A02G005300LC	chr1A:2075098-2075916	+	TraesCS1A03G0010300LC	chr1A:2981081-2981899	+	Transcription factor MYC2	null

## Sheet: Table S5
Table S5 SNPs on the gene sequence of TaELD1-1A among the 352 wheat accessions.
#CHROM	POS	ID	REF	ALT	QUAL	FILTER	INFO	FORMAT	Cltr11223	Cltr15134	Cltr15144	Cltr2804	Cltr4175	Cltr7635	PI_220431	PI_283147	PI_43355	PI_54431	PI_572692	PI_61693	PI_70613	PI_94567	PI_9791	WSC_4_2	WSC_4_3	WSC_4_4	WSC_4_5	WSC_4_6	WSC_4_8	WSC_4_9	WSC_5_12	WSC_5_13	WSC_5_7	WSC_7_1	WSC_7_2	WSC_7_3	WSC_7_4	WSC_7_5	WSC_7_6	WSC_7_8	WSC_7_9	WSC_8_1	WSC_8_2	WSC_8_3	WSC_8_4	WSC_8_5	WSC_8_6	WSC_8_8	WSC_8_9
Un	150793832	Un_150793832	C	G	.	PASS	AC=37;AN=704;ANN=G|synonymous_variant|LOW|TraesCSU02G143200|TraesCSU02G143200|transcript|TraesCSU02G143200.1|protein_coding|1/11|c.261C>G|p.Ser87Ser|264/1943|261/1608|87/535||	GT	0|0	0|0	0|0	0|0	0|0	0|0	0|0	0|0	0|0	0|0	0|0	0|0	0|0	0|0	0|0	0|0	0|0	0|0	0|0	0|0	0|0	0|0	0|0	0|0	0|0	0|0	0|0	0|0	0|0	0|0	0|0	0|0	0|0	0|0	0|0	0|0	0|0	0|0	0|0	0|0	0|0
Un	150793853	Un_150793853	G	T	.	PASS	AC=60;AN=704;ANN=T|synonymous_variant|LOW|TraesCSU02G143200|TraesCSU02G143200|transcript|TraesCSU02G143200.1|protein_coding|1/11|c.282G>T|p.Val94Val|285/1943|282/1608|94/535||	GT	0|0	0|1	0|0	0|0	0|0	0|0	0|0	0|0	0|0	0|0	0|0	0|0	0|0	0|0	0|0	0|0	0|0	0|0	0|0	0|0	0|0	0|0	0|0	0|0	0|0	0|0	0|0	0|0	0|0	0|0	0|0	0|0	0|0	0|0	0|0	0|0	0|0	0|0	0|0	0|0	0|0
Un	150793959	Un_150793959	C	T	.	PASS	AC=54;AN=704;ANN=T|intron_variant|MODIFIER|TraesCSU02G143200|TraesCSU02G143200|transcript|TraesCSU02G143200.1|protein_coding|1/10|c.366+22C>T||||||	GT	0|0	0|0	0|0	0|0	0|0	0|0	0|0	0|0	0|0	0|0	0|0	0|0	0|0	0|0	0|0	0|0	0|0	0|0	0|0	0|0	0|0	0|0	0|0	0|0	0|0	0|0	0|0	0|0	0|0	0|0	0|0	0|0	0|0	0|0	0|0	0|0	0|0	0|0	0|0	0|0	0|0
Un	150794001	Un_150794001	G	A	.	PASS	AC=60;AN=704;ANN=A|intron_variant|MODIFIER|TraesCSU02G143200|TraesCSU02G143200|transcript|TraesCSU02G143200.1|protein_coding|1/10|c.367-36G>A||||||	GT	0|0	0|0	0|0	0|0	0|0	0|0	0|0	0|0	0|0	0|0	0|0	0|0	0|0	0|0	0|0	0|0	0|0	0|0	0|0	0|0	0|0	0|0	0|0	0|0	0|0	0|0	0|0	0|0	0|0	0|0	0|0	0|0	0|0	0|0	0|0	0|0	0|0	0|0	0|0	0|0	0|0
Un	150794123	Un_150794123	T	C	.	PASS	AC=64;AN=704;ANN=C|synonymous_variant|LOW|TraesCSU02G143200|TraesCSU02G143200|transcript|TraesCSU02G143200.1|protein_coding|2/11|c.453T>C|p.Phe151Phe|456/1943|453/1608|151/535||	GT	0|0	0|0	0|0	0|0	0|0	0|0	0|0	0|0	0|0	0|0	0|0	0|0	0|0	0|0	0|0	0|0	0|0	0|0	0|0	0|0	0|0	0|0	0|0	0|0	0|0	0|0	0|0	0|0	0|0	0|0	0|0	0|0	0|0	0|0	0|0	0|0	0|0	0|0	0|0	0|0	0|0
Un	150794124	Un_150794124	T	C	.	PASS	AC=65;AN=704;ANN=C|synonymous_variant|LOW|TraesCSU02G143200|TraesCSU02G143200|transcript|TraesCSU02G143200.1|protein_coding|2/11|c.454T>C|p.Leu152Leu|457/1943|454/1608|152/535||	GT	0|0	0|0	0|0	0|0	0|0	0|0	0|0	0|0	0|0	0|0	0|0	0|0	0|0	0|0	0|0	0|0	0|0	0|0	0|0	0|0	0|0	0|0	0|0	0|0	0|0	0|0	0|0	0|0	1|0	0|0	0|0	0|0	0|0	0|0	0|0	0|0	0|0	0|0	0|0	0|0	0|0
Un	150794126	Un_150794126	G	C	.	PASS	AC=58;AN=704;ANN=C|missense_variant|MODERATE|TraesCSU02G143200|TraesCSU02G143200|transcript|TraesCSU02G143200.1|protein_coding|2/11|c.456G>C|p.Leu152Phe|459/1943|456/1608|152/535||	GT	0|0	0|0	0|0	0|0	0|0	0|0	0|0	0|0	0|0	0|0	0|0	0|0	0|0	0|0	0|0	0|0	0|0	0|0	0|0	0|0	0|0	0|0	0|0	0|0	0|0	0|0	0|0	0|0	0|0	0|0	0|0	0|0	0|0	0|0	0|0	0|0	0|0	0|0	0|0	0|0	0|0
Un	150794195	Un_150794195	C	G	.	PASS	AC=47;AN=704;ANN=G|intron_variant|MODIFIER|TraesCSU02G143200|TraesCSU02G143200|transcript|TraesCSU02G143200.1|protein_coding|2/10|c.516+9C>G||||||	GT	0|0	0|0	0|0	0|0	0|0	0|0	0|0	1|1	0|0	0|0	0|0	0|0	0|0	0|0	0|0	1|1	0|0	0|0	0|0	0|0	0|0	1|1	1|1	0|0	0|0	0|0	0|0	0|0	0|0	0|0	0|0	0|0	0|0	0|0	0|0	0|0	0|0	0|0	0|0	0|0	0|0
Un	150794279	Un_150794279	G	C	.	PASS	AC=65;AN=704;ANN=C|splice_region_variant&intron_variant|LOW|TraesCSU02G143200|TraesCSU02G143200|transcript|TraesCSU02G143200.1|protein_coding|2/10|c.517-7G>C||||||	GT	0|0	0|0	0|0	0|0	0|0	0|0	0|0	0|0	0|0	0|0	0|0	0|0	0|0	0|0	0|0	0|0	0|0	0|0	0|0	0|0	0|0	0|0	0|0	0|0	0|0	0|0	0|0	0|0	1|1	0|0	0|0	0|0	0|0	0|0	0|0	0|0	0|0	0|0	0|0	0|0	0|0
Un	150794306	Un_150794306	A	G	.	PASS	AC=65;AN=704;ANN=G|synonymous_variant|LOW|TraesCSU02G143200|TraesCSU02G143200|transcript|TraesCSU02G143200.1|protein_coding|3/11|c.537A>G|p.Arg179Arg|540/1943|537/1608|179/535||	GT	0|0	0|0	0|0	0|0	0|0	0|0	0|0	0|0	0|0	0|0	0|0	0|0	0|0	0|0	0|0	0|0	0|0	0|0	0|0	0|0	0|0	0|0	0|0	0|0	0|0	0|0	0|0	0|0	1|1	0|0	0|0	0|0	0|0	0|0	0|0	0|0	0|0	0|0	0|0	0|0	0|0
Un	150794343	Un_150794343	G	A	.	PASS	AC=49;AN=704;ANN=A|splice_region_variant&intron_variant|LOW|TraesCSU02G143200|TraesCSU02G143200|transcript|TraesCSU02G143200.1|protein_coding|3/10|c.569+5G>A||||||	GT	0|0	0|0	0|0	0|0	0|0	0|0	0|0	1|1	0|0	0|0	0|0	0|0	0|0	0|0	0|0	1|1	0|0	0|0	0|0	0|0	0|0	1|1	1|1	0|0	0|0	0|0	0|0	0|0	0|0	0|0	0|0	0|0	0|0	0|0	0|0	0|0	0|0	0|0	0|0	0|0	0|0
Un	150794360	Un_150794360	G	C	.	PASS	AC=66;AN=704;ANN=C|intron_variant|MODIFIER|TraesCSU02G143200|TraesCSU02G143200|transcript|TraesCSU02G143200.1|protein_coding|3/10|c.569+22G>C||||||	GT	0|0	0|0	0|0	0|0	0|0	0|0	0|0	0|0	0|0	0|0	0|0	0|0	0|0	0|0	0|0	0|0	0|0	0|0	0|0	0|0	0|0	0|0	0|0	0|0	0|0	0|0	0|0	0|0	1|0	0|0	0|0	0|0	0|0	0|0	0|0	0|0	0|0	0|0	0|0	0|0	0|0
Un	150794363	Un_150794363	C	T	.	PASS	AC=47;AN=704;ANN=T|intron_variant|MODIFIER|TraesCSU02G143200|TraesCSU02G143200|transcript|TraesCSU02G143200.1|protein_coding|3/10|c.569+25C>T||||||	GT	0|0	0|0	0|0	0|0	0|0	0|0	0|0	1|1	0|0	0|0	0|0	0|0	0|0	0|0	0|0	1|1	0|0	0|0	0|0	0|0	0|0	1|1	1|1	0|0	0|0	0|0	0|0	0|0	0|0	0|0	0|0	0|0	0|0	0|0	0|0	0|0	0|0	0|0	0|0	0|0	0|0
Un	150794373	Un_150794373	T	C	.	PASS	AC=65;AN=704;ANN=C|intron_variant|MODIFIER|TraesCSU02G143200|TraesCSU02G143200|transcript|TraesCSU02G143200.1|protein_coding|3/10|c.569+35T>C||||||	GT	0|0	0|0	0|0	0|0	0|0	0|0	0|0	0|0	0|0	0|0	0|0	0|0	0|0	0|0	0|0	0|0	0|0	0|0	0|0	0|0	0|0	0|0	0|0	0|0	0|0	0|0	0|0	0|0	0|0	0|0	0|0	0|0	0|0	0|0	0|0	0|0	0|0	0|0	0|0	0|0	0|0
Un	150794387	Un_150794387	A	G	.	PASS	AC=65;AN=704;ANN=G|intron_variant|MODIFIER|TraesCSU02G143200|TraesCSU02G143200|transcript|TraesCSU02G143200.1|protein_coding|3/10|c.570-46A>G||||||	GT	0|0	0|0	0|0	0|0	0|0	0|0	0|0	0|0	0|0	0|0	0|0	0|0	0|0	0|0	0|0	0|0	0|0	0|0	0|0	0|0	0|0	0|0	0|0	0|0	0|0	0|0	0|0	0|0	0|0	0|0	0|0	0|0	0|0	0|0	0|0	0|0	0|0	0|0	0|0	0|0	0|0
Un	150794502	Un_150794502	A	G	.	PASS	AC=35;AN=704;ANN=G|synonymous_variant|LOW|TraesCSU02G143200|TraesCSU02G143200|transcript|TraesCSU02G143200.1|protein_coding|4/11|c.639A>G|p.Lys213Lys|642/1943|639/1608|213/535||	GT	0|0	0|0	0|0	0|0	0|0	0|0	0|0	0|0	0|0	0|0	0|0	0|0	0|0	0|0	0|0	0|0	0|0	0|0	0|0	0|0	0|0	0|0	0|0	0|0	0|0	0|0	0|0	0|0	1|1	0|0	0|0	0|0	0|0	0|0	0|0	0|0	0|0	0|0	0|0	0|0	0|0
Un	150794520	Un_150794520	A	G	.	PASS	AC=63;AN=704;ANN=G|synonymous_variant|LOW|TraesCSU02G143200|TraesCSU02G143200|transcript|TraesCSU02G143200.1|protein_coding|4/11|c.657A>G|p.Glu219Glu|660/1943|657/1608|219/535||	GT	0|0	0|0	0|0	0|0	0|0	0|0	0|0	0|0	0|0	0|0	0|0	0|0	0|0	0|0	0|0	0|0	0|0	0|0	0|0	0|0	0|0	0|0	0|0	0|0	0|0	0|0	0|0	0|0	0|1	0|0	0|0	0|0	0|0	0|0	0|0	0|0	0|0	0|0	0|0	0|0	0|0
Un	150794529	Un_150794529	C	T	.	PASS	AC=64;AN=704;ANN=T|synonymous_variant|LOW|TraesCSU02G143200|TraesCSU02G143200|transcript|TraesCSU02G143200.1|protein_coding|4/11|c.666C>T|p.Ile222Ile|669/1943|666/1608|222/535||	GT	0|0	0|0	0|0	0|0	0|0	0|0	0|0	0|0	0|0	0|0	0|0	0|0	0|0	0|0	0|0	0|0	0|0	0|0	0|0	0|0	0|0	0|0	0|0	0|0	0|0	0|0	0|0	0|0	0|1	0|0	0|0	0|0	0|0	0|0	0|0	0|0	0|0	0|0	0|0	0|0	0|0
Un	150794605	Un_150794605	A	G	.	PASS	AC=206;AN=704;ANN=G|intron_variant|MODIFIER|TraesCSU02G143200|TraesCSU02G143200|transcript|TraesCSU02G143200.1|protein_coding|4/10|c.679-42A>G||||||	GT	0|0	0|0	1|1	1|1	0|0	0|0	0|0	0|0	1|1	1|1	1|0	0|0	0|1	0|0	0|0	0|0	0|0	0|0	0|0	0|0	1|1	0|0	0|0	1|1	1|1	0|0	1|1	0|0	0|0	0|0	1|1	0|0	1|1	0|0	0|0	1|1	1|1	0|1	0|0	0|0	1|1
Un	150794661	Un_150794661	C	T	.	PASS	AC=59;AN=704;ANN=T|synonymous_variant|LOW|TraesCSU02G143200|TraesCSU02G143200|transcript|TraesCSU02G143200.1|protein_coding|5/11|c.693C>T|p.Asp231Asp|696/1943|693/1608|231/535||	GT	0|0	0|0	0|0	0|1	0|0	0|0	0|0	0|0	0|1	0|0	0|0	0|0	0|1	1|0	0|0	0|1	0|0	0|1	0|0	0|0	0|0	0|0	0|0	0|0	0|0	0|0	0|0	0|0	1|0	0|0	0|0	0|0	1|0	0|0	0|0	1|0	0|0	0|1	1|0	1|1	1|0
Un	150794694	Un_150794694	A	G	.	PASS	AC=94;AN=704;ANN=G|synonymous_variant|LOW|TraesCSU02G143200|TraesCSU02G143200|transcript|TraesCSU02G143200.1|protein_coding|5/11|c.726A>G|p.Leu242Leu|729/1943|726/1608|242/535||	GT	0|0	0|0	0|0	0|1	0|0	1|0	1|0	1|0	0|1	0|0	0|0	0|1	0|1	1|0	0|0	0|1	0|0	0|1	0|0	0|0	0|0	0|0	1|0	0|0	0|0	0|0	0|0	0|0	0|0	0|0	0|0	0|0	1|0	0|0	0|0	1|0	0|0	0|1	0|0	0|1	1|0
Un	150794739	Un_150794739	C	T	.	PASS	AC=79;AN=704;ANN=T|synonymous_variant|LOW|TraesCSU02G143200|TraesCSU02G143200|transcript|TraesCSU02G143200.1|protein_coding|5/11|c.771C>T|p.Ala257Ala|774/1943|771/1608|257/535||	GT	0|0	0|0	0|0	0|1	0|0	1|0	0|0	1|0	0|1	0|0	0|0	0|0	0|1	1|0	0|0	0|0	0|0	0|0	1|0	0|0	0|0	0|0	0|0	0|0	0|0	0|1	0|1	0|0	0|0	0|0	0|0	0|0	1|0	0|0	0|0	1|0	0|0	0|1	0|0	0|0	0|0
Un	150794772	Un_150794772	T	C	.	PASS	AC=54;AN=704;ANN=C|synonymous_variant|LOW|TraesCSU02G143200|TraesCSU02G143200|transcript|TraesCSU02G143200.1|protein_coding|5/11|c.804T>C|p.Phe268Phe|807/1943|804/1608|268/535||	GT	0|0	0|0	0|0	0|0	0|0	0|0	0|0	0|0	0|1	1|0	0|0	0|0	0|0	0|0	0|0	0|0	0|0	0|0	1|0	0|0	0|0	0|0	0|0	0|0	1|0	0|1	0|1	0|0	0|0	0|0	0|0	0|0	0|0	0|0	0|0	0|0	0|0	0|0	0|0	0|0	0|0
Un	150794793	Un_150794793	G	A	.	PASS	AC=46;AN=704;ANN=A|intron_variant|MODIFIER|TraesCSU02G143200|TraesCSU02G143200|transcript|TraesCSU02G143200.1|protein_coding|5/10|c.813+12G>A||||||	GT	0|0	0|0	0|0	0|0	0|0	0|0	0|0	1|1	0|0	0|0	0|0	0|0	0|0	0|0	0|0	1|1	0|0	0|0	0|0	0|0	0|0	1|1	1|1	0|0	0|0	0|0	0|0	0|0	0|0	0|0	0|0	0|0	0|0	0|0	0|0	0|0	0|0	0|0	0|0	0|0	0|0
Un	150794874	Un_150794874	C	T	.	PASS	AC=74;AN=704;ANN=T|synonymous_variant|LOW|TraesCSU02G143200|TraesCSU02G143200|transcript|TraesCSU02G143200.1|protein_coding|6/11|c.822C>T|p.Ser274Ser|825/1943|822/1608|274/535||	GT	0|0	0|0	0|0	0|1	0|0	0|0	0|1	0|0	0|1	1|0	0|0	0|0	1|1	0|0	1|0	0|0	0|0	0|1	1|0	0|0	0|0	0|0	0|0	0|0	1|0	0|1	0|1	0|0	0|0	0|0	0|0	0|0	1|0	0|0	0|0	1|0	0|0	1|1	0|0	0|0	1|0
Un	150794898	Un_150794898	C	T	.	PASS	AC=314;AN=704;ANN=T|synonymous_variant|LOW|TraesCSU02G143200|TraesCSU02G143200|transcript|TraesCSU02G143200.1|protein_coding|6/11|c.846C>T|p.Asp282Asp|849/1943|846/1608|282/535||	GT	0|0	0|0	1|1	1|0	0|0	0|0	0|0	1|1	1|0	0|1	1|1	0|0	1|0	0|0	0|0	1|1	0|0	0|0	0|0	0|0	1|1	1|0	1|1	1|1	0|1	0|0	1|0	0|0	0|0	0|0	1|1	0|0	0|1	0|0	0|0	0|1	1|1	0|0	0|0	0|0	0|1
Un	150794935	Un_150794935	T	C	.	PASS	AC=345;AN=704;ANN=C|intron_variant|MODIFIER|TraesCSU02G143200|TraesCSU02G143200|transcript|TraesCSU02G143200.1|protein_coding|6/10|c.858+25T>C||||||	GT	0|0	0|0	1|1	1|1	0|0	0|0	0|0	1|1	1|1	1|1	1|1	0|0	1|1	0|0	0|0	1|1	0|0	0|0	0|0	0|0	1|1	1|1	1|1	1|1	1|1	0|1	1|1	0|0	0|0	0|0	1|1	0|0	1|1	0|0	0|0	1|1	1|1	0|1	0|0	0|1	1|1
Un	150795104	Un_150795104	C	G	.	PASS	AC=127;AN=704;ANN=G|intron_variant|MODIFIER|TraesCSU02G143200|TraesCSU02G143200|transcript|TraesCSU02G143200.1|protein_coding|6/10|c.858+194C>G||||||	GT	0|0	0|0	0|0	1|0	0|0	0|0	1|0	0|0	0|0	1|0	0|0	0|0	0|0	0|0	0|0	0|0	0|0	0|0	0|0	0|0	1|0	0|0	1|0	0|0	0|0	0|0	0|0	1|0	0|1	0|0	0|0	0|0	0|1	0|0	0|0	0|0	0|0	0|0	0|0	0|1	1|0
Un	150795287	Un_150795287	C	T	.	PASS	AC=116;AN=704;ANN=T|intron_variant|MODIFIER|TraesCSU02G143200|TraesCSU02G143200|transcript|TraesCSU02G143200.1|protein_coding|6/10|c.859-201C>T||||||	GT	0|0	0|0	0|0	1|0	0|0	0|0	0|0	0|0	0|0	1|0	0|0	0|0	0|0	0|0	0|0	0|0	0|0	0|0	0|0	0|0	1|0	0|0	1|0	0|0	0|0	0|0	0|0	0|0	0|1	1|0	0|0	0|0	0|1	0|0	0|0	0|0	0|0	0|0	0|0	0|1	1|0
Un	150795547	Un_150795547	C	T	.	PASS	AC=261;AN=704;ANN=T|synonymous_variant|LOW|TraesCSU02G143200|TraesCSU02G143200|transcript|TraesCSU02G143200.1|protein_coding|7/11|c.918C>T|p.Tyr306Tyr|921/1943|918/1608|306/535||	GT	1|0	0|0	0|0	0|0	0|0	1|1	0|1	1|1	0|0	0|0	0|1	0|1	1|0	0|1	0|0	0|0	0|0	0|0	0|0	0|0	1|1	0|0	0|0	0|0	1|1	0|1	0|1	1|0	0|0	0|0	0|0	0|0	0|0	0|0	1|1	0|0	0|1	0|0	0|0	0|0	0|0
Un	150795682	Un_150795682	A	G	.	PASS	AC=82;AN=704;ANN=G|splice_region_variant&intron_variant|LOW|TraesCSU02G143200|TraesCSU02G143200|transcript|TraesCSU02G143200.1|protein_coding|7/10|c.1046+7A>G||||||	GT	0|0	0|0	1|1	0|0	0|0	0|0	0|0	0|0	0|1	0|0	0|0	0|0	0|0	0|0	0|0	0|0	0|0	0|0	0|0	0|0	0|0	0|0	0|0	0|0	0|0	0|0	0|0	0|0	0|0	0|0	0|0	0|0	0|0	0|0	0|0	0|0	0|0	0|0	0|0	0|0	0|0
Un	150795684	Un_150795684	T	C	.	PASS	AC=119;AN=704;ANN=C|intron_variant|MODIFIER|TraesCSU02G143200|TraesCSU02G143200|transcript|TraesCSU02G143200.1|protein_coding|7/10|c.1046+9T>C||||||	GT	0|0	0|0	1|1	0|0	0|0	0|0	0|0	0|0	0|1	0|0	0|0	0|0	0|0	0|0	0|0	0|0	0|0	0|0	0|0	0|0	0|0	0|0	0|0	0|0	0|0	0|0	0|0	0|0	0|1	0|0	0|0	0|0	0|0	0|0	0|0	0|0	0|0	0|0	0|0	0|0	0|0
Un	150795689	Un_150795689	T	C	.	PASS	AC=119;AN=704;ANN=C|intron_variant|MODIFIER|TraesCSU02G143200|TraesCSU02G143200|transcript|TraesCSU02G143200.1|protein_coding|7/10|c.1046+14T>C||||||	GT	0|0	0|0	1|1	0|0	0|0	0|0	0|0	0|0	0|1	0|0	0|0	0|0	0|0	0|0	0|0	0|0	0|0	0|0	0|0	0|0	0|0	0|0	0|0	0|0	0|0	0|0	0|0	0|0	0|1	0|0	0|0	0|0	0|0	0|0	0|0	0|0	0|0	0|0	0|0	0|0	0|0
Un	150795731	Un_150795731	T	C	.	PASS	AC=120;AN=704;ANN=C|intron_variant|MODIFIER|TraesCSU02G143200|TraesCSU02G143200|transcript|TraesCSU02G143200.1|protein_coding|7/10|c.1047-47T>C||||||	GT	0|0	0|0	0|0	0|1	1|0	1|0	0|0	0|0	0|0	0|0	0|0	1|0	0|0	0|0	1|0	0|0	0|0	0|0	0|0	0|0	0|0	0|0	0|0	0|0	0|0	1|1	0|0	0|0	0|0	0|0	1|1	0|0	0|0	0|0	0|0	0|1	0|1	1|1	0|0	1|0	0|0
Un	150795738	Un_150795738	G	A	.	PASS	AC=122;AN=704;ANN=A|intron_variant|MODIFIER|TraesCSU02G143200|TraesCSU02G143200|transcript|TraesCSU02G143200.1|protein_coding|7/10|c.1047-40G>A||||||	GT	0|0	0|0	0|0	0|1	1|0	1|0	0|0	0|0	0|0	0|0	0|0	1|0	0|0	0|0	1|0	0|0	0|0	0|0	0|0	0|0	0|0	0|0	0|0	0|0	0|0	1|1	0|0	0|0	0|0	0|0	1|1	0|0	0|0	0|0	0|0	0|1	0|1	1|1	0|0	1|0	0|0
Un	150795739	Un_150795739	A	G	.	PASS	AC=123;AN=704;ANN=G|intron_variant|MODIFIER|TraesCSU02G143200|TraesCSU02G143200|transcript|TraesCSU02G143200.1|protein_coding|7/10|c.1047-39A>G||||||	GT	0|0	0|0	0|0	0|1	1|0	1|0	0|0	0|0	0|0	0|0	0|0	1|0	0|0	0|0	1|0	0|0	0|0	0|0	0|0	0|0	0|0	0|0	0|0	0|0	0|0	1|1	0|0	0|0	0|0	0|0	1|1	0|0	0|0	0|0	0|0	0|1	0|1	1|1	0|0	1|0	0|0
Un	150795754	Un_150795754	A	G	.	PASS	AC=41;AN=704;ANN=G|intron_variant|MODIFIER|TraesCSU02G143200|TraesCSU02G143200|transcript|TraesCSU02G143200.1|protein_coding|7/10|c.1047-24A>G||||||	GT	0|0	0|0	0|0	1|0	0|0	0|0	0|0	0|0	0|0	0|0	0|0	0|0	0|0	0|0	0|0	0|0	0|0	0|0	0|0	0|0	0|0	0|0	1|0	0|0	0|0	0|0	0|0	1|0	0|0	0|0	0|0	0|0	0|1	0|0	0|0	0|0	0|0	0|0	0|0	0|1	0|0
Un	150795844	Un_150795844	T	C	.	PASS	AC=192;AN=704;ANN=C|synonymous_variant|LOW|TraesCSU02G143200|TraesCSU02G143200|transcript|TraesCSU02G143200.1|protein_coding|8/11|c.1113T>C|p.Ser371Ser|1116/1943|1113/1608|371/535||	GT	0|0	0|0	0|1	0|1	0|0	0|0	0|1	0|0	0|1	1|0	0|0	1|0	0|0	0|0	1|0	0|0	0|0	1|0	0|1	0|0	0|0	0|0	0|0	0|0	1|0	1|0	0|1	0|0	0|0	0|0	0|0	0|0	0|0	0|0	0|0	0|0	0|1	1|1	0|1	1|0	1|1
Un	150795871	Un_150795871	T	C	.	PASS	AC=71;AN=704;ANN=C|synonymous_variant|LOW|TraesCSU02G143200|TraesCSU02G143200|transcript|TraesCSU02G143200.1|protein_coding|8/11|c.1140T>C|p.Pro380Pro|1143/1943|1140/1608|380/535||	GT	0|0	0|0	0|0	0|0	0|0	0|0	0|0	0|0	0|0	0|0	0|0	0|0	0|0	0|0	0|0	0|0	0|0	0|0	0|0	0|0	0|0	0|0	0|0	0|0	0|0	0|0	0|0	0|0	0|0	0|1	0|0	0|0	0|0	0|0	0|0	0|0	0|1	1|0	0|0	0|0	1|1
Un	150795874	Un_150795874	A	G	.	PASS	AC=85;AN=704;ANN=G|synonymous_variant|LOW|TraesCSU02G143200|TraesCSU02G143200|transcript|TraesCSU02G143200.1|protein_coding|8/11|c.1143A>G|p.Thr381Thr|1146/1943|1143/1608|381/535||	GT	0|0	0|0	0|0	0|0	0|0	0|0	0|0	0|0	0|0	0|0	0|0	0|0	0|0	0|0	0|0	0|0	0|0	0|0	0|0	0|0	0|0	0|0	0|0	0|0	0|0	0|0	0|0	0|0	0|0	0|1	0|0	0|0	0|0	0|0	0|0	0|0	0|1	1|0	0|0	0|0	1|1
Un	150795877	Un_150795877	A	G	.	PASS	AC=71;AN=704;ANN=G|synonymous_variant|LOW|TraesCSU02G143200|TraesCSU02G143200|transcript|TraesCSU02G143200.1|protein_coding|8/11|c.1146A>G|p.Lys382Lys|1149/1943|1146/1608|382/535||	GT	0|0	0|0	0|0	0|0	0|0	0|0	0|0	0|0	0|0	0|0	0|0	0|0	0|0	0|0	0|0	0|0	0|0	0|0	0|0	0|0	0|0	0|0	0|0	0|0	0|0	0|0	0|0	0|0	0|0	0|1	0|0	0|0	0|0	0|0	0|0	0|0	0|1	1|0	0|0	0|0	1|1
Un	150796177	Un_150796177	T	A	.	PASS	AC=50;AN=704;ANN=A|intron_variant|MODIFIER|TraesCSU02G143200|TraesCSU02G143200|transcript|TraesCSU02G143200.1|protein_coding|8/10|c.1189-50T>A||||||	GT	0|0	0|0	0|0	0|0	0|0	0|0	0|0	1|1	0|0	0|0	0|0	0|0	0|0	0|0	0|0	1|1	0|0	0|0	0|0	0|0	0|0	1|1	1|1	0|0	0|0	0|0	0|0	0|0	0|0	0|0	0|0	0|0	0|0	0|0	0|0	0|0	0|0	0|0	0|0	0|0	0|0
Un	150796357	Un_150796357	T	C	.	PASS	AC=103;AN=704;ANN=C|intron_variant|MODIFIER|TraesCSU02G143200|TraesCSU02G143200|transcript|TraesCSU02G143200.1|protein_coding|9/10|c.1235+84T>C||||||	GT	0|0	0|0	0|0	0|0	0|0	0|0	0|0	1|1	0|0	0|0	0|0	0|0	1|1	0|0	0|0	1|1	0|0	0|0	0|0	0|0	0|0	1|1	1|1	0|0	0|0	1|0	0|0	0|0	1|0	0|0	0|0	0|0	0|0	0|0	0|0	0|0	0|0	0|0	0|0	0|0	0|0
Un	150796450	Un_150796450	G	A	.	PASS	AC=51;AN=704;ANN=A|intron_variant|MODIFIER|TraesCSU02G143200|TraesCSU02G143200|transcript|TraesCSU02G143200.1|protein_coding|9/10|c.1235+177G>A||||||	GT	0|0	0|0	0|0	0|0	0|0	0|0	0|0	1|1	0|0	0|0	0|0	0|0	0|0	0|0	0|0	1|1	0|0	0|0	0|0	0|0	0|0	1|1	1|1	0|0	0|0	0|0	0|0	0|0	0|0	0|0	0|0	0|0	0|0	0|0	0|0	0|0	0|0	0|0	0|0	0|0	0|0
Un	150796502	Un_150796502	A	G	.	PASS	AC=49;AN=704;ANN=G|intron_variant|MODIFIER|TraesCSU02G143200|TraesCSU02G143200|transcript|TraesCSU02G143200.1|protein_coding|9/10|c.1235+229A>G||||||	GT	0|0	0|0	0|0	0|0	0|0	0|0	0|0	1|1	0|0	0|0	0|0	0|0	0|0	0|0	0|0	1|1	0|0	0|0	0|0	0|0	0|0	1|1	1|1	0|0	0|0	0|0	0|0	0|0	0|0	0|0	0|0	0|0	0|0	0|0	0|0	0|0	0|0	0|0	0|0	0|0	0|0
Un	150796515	Un_150796515	G	A	.	PASS	AC=102;AN=704;ANN=A|intron_variant|MODIFIER|TraesCSU02G143200|TraesCSU02G143200|transcript|TraesCSU02G143200.1|protein_coding|9/10|c.1235+242G>A||||||	GT	0|0	0|0	0|0	0|0	0|0	0|0	0|0	1|1	0|0	0|0	0|0	0|0	1|1	0|0	0|0	1|1	0|0	0|0	0|0	1|0	0|0	1|1	1|1	0|0	0|0	0|0	0|0	0|0	0|0	0|0	0|0	0|0	0|0	0|0	0|0	0|0	0|0	0|0	0|0	0|0	0|0
Un	150796543	Un_150796543	G	A	.	PASS	AC=76;AN=704;ANN=A|intron_variant|MODIFIER|TraesCSU02G143200|TraesCSU02G143200|transcript|TraesCSU02G143200.1|protein_coding|9/10|c.1236-247G>A||||||	GT	0|0	0|0	0|0	0|0	0|0	0|0	0|0	1|1	0|0	0|0	0|0	0|0	0|0	0|0	0|0	1|1	0|0	0|0	0|0	1|0	0|0	1|1	1|1	0|0	0|0	0|0	0|0	0|0	0|0	0|0	0|0	0|0	0|0	0|0	0|0	0|0	0|0	0|0	0|0	0|0	0|0
Un	150796656	Un_150796656	T	C	.	PASS	AC=101;AN=704;ANN=C|intron_variant|MODIFIER|TraesCSU02G143200|TraesCSU02G143200|transcript|TraesCSU02G143200.1|protein_coding|9/10|c.1236-134T>C||||||	GT	0|0	0|0	0|0	0|0	0|0	0|0	0|0	1|1	0|0	0|0	0|0	0|0	1|0	0|0	0|0	1|1	0|0	0|0	0|0	0|0	0|0	1|1	1|1	0|0	0|0	0|0	0|0	0|0	0|0	0|0	0|0	0|0	0|0	0|0	0|0	0|0	0|0	0|0	0|0	0|0	0|0
Un	150796682	Un_150796682	A	T	.	PASS	AC=49;AN=704;ANN=T|intron_variant|MODIFIER|TraesCSU02G143200|TraesCSU02G143200|transcript|TraesCSU02G143200.1|protein_coding|9/10|c.1236-108A>T||||||	GT	0|0	0|0	0|0	0|0	0|0	0|0	0|0	1|1	0|0	0|0	0|0	0|0	0|0	0|0	0|0	1|1	0|0	0|0	0|0	0|0	0|0	1|1	1|1	0|0	0|0	0|0	0|0	0|0	0|0	0|0	0|0	0|0	0|0	0|0	0|0	0|0	0|0	0|0	0|0	0|0	0|0
Un	150796716	Un_150796716	A	G	.	PASS	AC=48;AN=704;ANN=G|intron_variant|MODIFIER|TraesCSU02G143200|TraesCSU02G143200|transcript|TraesCSU02G143200.1|protein_coding|9/10|c.1236-74A>G||||||	GT	0|0	0|0	0|0	0|0	0|0	0|0	0|0	1|1	0|0	0|0	0|0	0|0	0|0	0|0	0|0	1|1	0|0	0|0	0|0	0|0	0|0	1|1	1|1	0|0	0|0	0|0	0|0	0|0	0|0	0|0	0|0	0|0	0|0	0|0	0|0	0|0	0|0	0|0	0|0	0|0	0|0
Un	150797000	Un_150797000	A	C	.	PASS	AC=82;AN=704;ANN=C|missense_variant|MODERATE|TraesCSU02G143200|TraesCSU02G143200|transcript|TraesCSU02G143200.1|protein_coding|11/11|c.1349A>C|p.Tyr450Ser|1352/1943|1349/1608|450/535||	GT	0|0	0|0	0|0	0|0	0|0	0|0	0|0	1|1	0|0	0|0	0|0	0|0	1|1	0|0	0|0	1|1	0|0	1|0	0|0	0|0	0|0	1|1	1|1	0|0	0|0	0|0	0|0	0|0	0|0	0|0	0|0	0|0	0|0	0|0	0|0	0|0	0|0	0|0	0|0	0|0	0|0
Un	150797118	Un_150797118	C	T	.	PASS	AC=50;AN=704;ANN=T|synonymous_variant|LOW|TraesCSU02G143200|TraesCSU02G143200|transcript|TraesCSU02G143200.1|protein_coding|11/11|c.1467C>T|p.Val489Val|1470/1943|1467/1608|489/535||	GT	0|0	0|0	0|0	0|0	0|0	0|0	0|0	1|1	0|0	0|0	0|0	0|0	0|0	0|0	0|0	1|1	0|0	0|0	0|0	0|0	0|0	1|1	1|1	0|0	0|0	0|0	0|0	0|0	0|0	0|0	0|0	0|0	0|0	0|0	0|0	0|0	0|0	0|0	0|0	0|0	0|0
[truncated: 311 more columns]

## Sheet: Table S6
Tbale S6 14 filtered SNPs on the gene sequence of TaELD1-1A used for haplotype analysis among the 352 wheat accessions
#CHROM	POS	ID	REF	ALT	QUAL	FILTER	INFO	FORMAT	Cltr11223	Cltr15134	Cltr15144	Cltr2804	Cltr4175	Cltr7635	PI_220431	PI_283147	PI_43355	PI_54431	PI_572692	PI_61693	PI_70613	PI_94567	PI_9791	WSC_4_2	WSC_4_3	WSC_4_4	WSC_4_5	WSC_4_6	WSC_4_8	WSC_4_9	WSC_5_12	WSC_5_13	WSC_5_7	WSC_7_1	WSC_7_2	WSC_7_3	WSC_7_4	WSC_7_5	WSC_7_6	WSC_7_8	WSC_7_9	WSC_8_1	WSC_8_2	WSC_8_3	WSC_8_4	WSC_8_5	WSC_8_6	WSC_8_8	WSC_8_9
Un	150794126	Un_150794126	G	C	.	PASS	AC=58;AN=704;ANN=C|missense_variant|MODERATE|TraesCSU02G143200|TraesCSU02G143200|transcript|TraesCSU02G143200.1|protein_coding|2/11|c.456G>C|p.Leu152Phe|459/1943|456/1608|152/535||	GT	0|0	0|0	0|0	0|0	0|0	0|0	0|0	0|0	0|0	0|0	0|0	0|0	0|0	0|0	0|0	0|0	0|0	0|0	0|0	0|0	0|0	0|0	0|0	0|0	0|0	0|0	0|0	0|0	0|0	0|0	0|0	0|0	0|0	0|0	0|0	0|0	0|0	0|0	0|0	0|0	0|0
Un	150794195	Un_150794195	C	G	.	PASS	AC=47;AN=704;ANN=G|intron_variant|MODIFIER|TraesCSU02G143200|TraesCSU02G143200|transcript|TraesCSU02G143200.1|protein_coding|2/10|c.516+9C>G||||||	GT	0|0	0|0	0|0	0|0	0|0	0|0	0|0	1|1	0|0	0|0	0|0	0|0	0|0	0|0	0|0	1|1	0|0	0|0	0|0	0|0	0|0	1|1	1|1	0|0	0|0	0|0	0|0	0|0	0|0	0|0	0|0	0|0	0|0	0|0	0|0	0|0	0|0	0|0	0|0	0|0	0|0
Un	150794279	Un_150794279	G	C	.	PASS	AC=65;AN=704;ANN=C|splice_region_variant&intron_variant|LOW|TraesCSU02G143200|TraesCSU02G143200|transcript|TraesCSU02G143200.1|protein_coding|2/10|c.517-7G>C||||||	GT	0|0	0|0	0|0	0|0	0|0	0|0	0|0	0|0	0|0	0|0	0|0	0|0	0|0	0|0	0|0	0|0	0|0	0|0	0|0	0|0	0|0	0|0	0|0	0|0	0|0	0|0	0|0	0|0	1|1	0|0	0|0	0|0	0|0	0|0	0|0	0|0	0|0	0|0	0|0	0|0	0|0
Un	150794306	Un_150794306	A	G	.	PASS	AC=65;AN=704;ANN=G|synonymous_variant|LOW|TraesCSU02G143200|TraesCSU02G143200|transcript|TraesCSU02G143200.1|protein_coding|3/11|c.537A>G|p.Arg179Arg|540/1943|537/1608|179/535||	GT	0|0	0|0	0|0	0|0	0|0	0|0	0|0	0|0	0|0	0|0	0|0	0|0	0|0	0|0	0|0	0|0	0|0	0|0	0|0	0|0	0|0	0|0	0|0	0|0	0|0	0|0	0|0	0|0	1|1	0|0	0|0	0|0	0|0	0|0	0|0	0|0	0|0	0|0	0|0	0|0	0|0
Un	150794343	Un_150794343	G	A	.	PASS	AC=49;AN=704;ANN=A|splice_region_variant&intron_variant|LOW|TraesCSU02G143200|TraesCSU02G143200|transcript|TraesCSU02G143200.1|protein_coding|3/10|c.569+5G>A||||||	GT	0|0	0|0	0|0	0|0	0|0	0|0	0|0	1|1	0|0	0|0	0|0	0|0	0|0	0|0	0|0	1|1	0|0	0|0	0|0	0|0	0|0	1|1	1|1	0|0	0|0	0|0	0|0	0|0	0|0	0|0	0|0	0|0	0|0	0|0	0|0	0|0	0|0	0|0	0|0	0|0	0|0
Un	150794363	Un_150794363	C	T	.	PASS	AC=47;AN=704;ANN=T|intron_variant|MODIFIER|TraesCSU02G143200|TraesCSU02G143200|transcript|TraesCSU02G143200.1|protein_coding|3/10|c.569+25C>T||||||	GT	0|0	0|0	0|0	0|0	0|0	0|0	0|0	1|1	0|0	0|0	0|0	0|0	0|0	0|0	0|0	1|1	0|0	0|0	0|0	0|0	0|0	1|1	1|1	0|0	0|0	0|0	0|0	0|0	0|0	0|0	0|0	0|0	0|0	0|0	0|0	0|0	0|0	0|0	0|0	0|0	0|0
Un	150794793	Un_150794793	G	A	.	PASS	AC=46;AN=704;ANN=A|intron_variant|MODIFIER|TraesCSU02G143200|TraesCSU02G143200|transcript|TraesCSU02G143200.1|protein_coding|5/10|c.813+12G>A||||||	GT	0|0	0|0	0|0	0|0	0|0	0|0	0|0	1|1	0|0	0|0	0|0	0|0	0|0	0|0	0|0	1|1	0|0	0|0	0|0	0|0	0|0	1|1	1|1	0|0	0|0	0|0	0|0	0|0	0|0	0|0	0|0	0|0	0|0	0|0	0|0	0|0	0|0	0|0	0|0	0|0	0|0
Un	150796177	Un_150796177	T	A	.	PASS	AC=50;AN=704;ANN=A|intron_variant|MODIFIER|TraesCSU02G143200|TraesCSU02G143200|transcript|TraesCSU02G143200.1|protein_coding|8/10|c.1189-50T>A||||||	GT	0|0	0|0	0|0	0|0	0|0	0|0	0|0	1|1	0|0	0|0	0|0	0|0	0|0	0|0	0|0	1|1	0|0	0|0	0|0	0|0	0|0	1|1	1|1	0|0	0|0	0|0	0|0	0|0	0|0	0|0	0|0	0|0	0|0	0|0	0|0	0|0	0|0	0|0	0|0	0|0	0|0
Un	150796450	Un_150796450	G	A	.	PASS	AC=51;AN=704;ANN=A|intron_variant|MODIFIER|TraesCSU02G143200|TraesCSU02G143200|transcript|TraesCSU02G143200.1|protein_coding|9/10|c.1235+177G>A||||||	GT	0|0	0|0	0|0	0|0	0|0	0|0	0|0	1|1	0|0	0|0	0|0	0|0	0|0	0|0	0|0	1|1	0|0	0|0	0|0	0|0	0|0	1|1	1|1	0|0	0|0	0|0	0|0	0|0	0|0	0|0	0|0	0|0	0|0	0|0	0|0	0|0	0|0	0|0	0|0	0|0	0|0
Un	150796502	Un_150796502	A	G	.	PASS	AC=49;AN=704;ANN=G|intron_variant|MODIFIER|TraesCSU02G143200|TraesCSU02G143200|transcript|TraesCSU02G143200.1|protein_coding|9/10|c.1235+229A>G||||||	GT	0|0	0|0	0|0	0|0	0|0	0|0	0|0	1|1	0|0	0|0	0|0	0|0	0|0	0|0	0|0	1|1	0|0	0|0	0|0	0|0	0|0	1|1	1|1	0|0	0|0	0|0	0|0	0|0	0|0	0|0	0|0	0|0	0|0	0|0	0|0	0|0	0|0	0|0	0|0	0|0	0|0
Un	150796682	Un_150796682	A	T	.	PASS	AC=49;AN=704;ANN=T|intron_variant|MODIFIER|TraesCSU02G143200|TraesCSU02G143200|transcript|TraesCSU02G143200.1|protein_coding|9/10|c.1236-108A>T||||||	GT	0|0	0|0	0|0	0|0	0|0	0|0	0|0	1|1	0|0	0|0	0|0	0|0	0|0	0|0	0|0	1|1	0|0	0|0	0|0	0|0	0|0	1|1	1|1	0|0	0|0	0|0	0|0	0|0	0|0	0|0	0|0	0|0	0|0	0|0	0|0	0|0	0|0	0|0	0|0	0|0	0|0
Un	150796716	Un_150796716	A	G	.	PASS	AC=48;AN=704;ANN=G|intron_variant|MODIFIER|TraesCSU02G143200|TraesCSU02G143200|transcript|TraesCSU02G143200.1|protein_coding|9/10|c.1236-74A>G||||||	GT	0|0	0|0	0|0	0|0	0|0	0|0	0|0	1|1	0|0	0|0	0|0	0|0	0|0	0|0	0|0	1|1	0|0	0|0	0|0	0|0	0|0	1|1	1|1	0|0	0|0	0|0	0|0	0|0	0|0	0|0	0|0	0|0	0|0	0|0	0|0	0|0	0|0	0|0	0|0	0|0	0|0
Un	150797000	Un_150797000	A	C	.	PASS	AC=82;AN=704;ANN=C|missense_variant|MODERATE|TraesCSU02G143200|TraesCSU02G143200|transcript|TraesCSU02G143200.1|protein_coding|11/11|c.1349A>C|p.Tyr450Ser|1352/1943|1349/1608|450/535||	GT	0|0	0|0	0|0	0|0	0|0	0|0	0|0	1|1	0|0	0|0	0|0	0|0	1|1	0|0	0|0	1|1	0|0	1|0	0|0	0|0	0|0	1|1	1|1	0|0	0|0	0|0	0|0	0|0	0|0	0|0	0|0	0|0	0|0	0|0	0|0	0|0	0|0	0|0	0|0	0|0	0|0
Un	150797118	Un_150797118	C	T	.	PASS	AC=50;AN=704;ANN=T|synonymous_variant|LOW|TraesCSU02G143200|TraesCSU02G143200|transcript|TraesCSU02G143200.1|protein_coding|11/11|c.1467C>T|p.Val489Val|1470/1943|1467/1608|489/535||	GT	0|0	0|0	0|0	0|0	0|0	0|0	0|0	1|1	0|0	0|0	0|0	0|0	0|0	0|0	0|0	1|1	0|0	0|0	0|0	0|0	0|0	1|1	1|1	0|0	0|0	0|0	0|0	0|0	0|0	0|0	0|0	0|0	0|0	0|0	0|0	0|0	0|0	0|0	0|0	0|0	0|0
[truncated: 311 more columns]

## Sheet: Table S7
Table S7 Haplotypes of TaELD1-1A among the 352 wheat accessions.
sample ID	Info	SNP1	SNP2	SNP3	SNP4	SNP5	SNP6	SNP7	SNP8	SNP9	SNP10	SNP11	SNP12	SNP13	SNP14	GP	type
-	seq-mes	Un	Un	Un	Un	Un	Un	Un	Un	Un	Un	Un	Un	Un	Un	-	-
-	start	150794126	150794195	150794279	150794306	150794343	150794363	150794793	150796177	150796450	150796502	150796682	150796716	150797000	150797118	-	-
-	end	150794126	150794195	150794279	150794306	150794343	150794363	150794793	150796177	150796450	150796502	150796682	150796716	150797000	150797118	-	-
-	width	1	1	1	1	1	1	1	1	1	1	1	1	1	1	-	-
-	strand	*	*	*	*	*	*	*	*	*	*	*	*	*	*	-	-
-	REF	G	C	G	A	G	C	G	T	G	A	A	A	A	C	-	-
-	ALT	C	G	C	G	A	T	A	A	A	G	T	G	C	T	-	-
CItr 11223	Hap1	G/G	C/C	G/G	A/A	G/G	C/C	G/G	T/T	G/G	A/A	A/A	A/A	A/A	C/C	3	Landrace
CItr 15134	Hap1	G/G	C/C	G/G	A/A	G/G	C/C	G/G	T/T	G/G	A/A	A/A	A/A	A/A	C/C	1	Landrace
CItr 15144	Hap1	G/G	C/C	G/G	A/A	G/G	C/C	G/G	T/T	G/G	A/A	A/A	A/A	A/A	C/C	5	Landrace
CItr 2804	Hap1	G/G	C/C	G/G	A/A	G/G	C/C	G/G	T/T	G/G	A/A	A/A	A/A	A/A	C/C	1	Landrace
CItr 4175	Hap1	G/G	C/C	G/G	A/A	G/G	C/C	G/G	T/T	G/G	A/A	A/A	A/A	A/A	C/C	1	Landrace
CItr 7635	Hap1	G/G	C/C	G/G	A/A	G/G	C/C	G/G	T/T	G/G	A/A	A/A	A/A	A/A	C/C	1	Landrace
PI 351876	Hap1	G/G	C/C	G/G	A/A	G/G	C/C	G/G	T/T	G/G	A/A	A/A	A/A	A/A	C/C	1	Uncertain
PI 351870	Hap1	G/G	C/C	G/G	A/A	G/G	C/C	G/G	T/T	G/G	A/A	A/A	A/A	A/A	C/C	1	Uncertain
PI 508391	Hap1	G/G	C/C	G/G	A/A	G/G	C/C	G/G	T/T	G/G	A/A	A/A	A/A	A/A	C/C	1	Cultivar
PI 351874	Hap1	G/G	C/C	G/G	A/A	G/G	C/C	G/G	T/T	G/G	A/A	A/A	A/A	A/A	C/C	1	Uncertain
PI 225522	Hap1	G/G	C/C	G/G	A/A	G/G	C/C	G/G	T/T	G/G	A/A	A/A	A/A	A/A	C/C	1	Cultivar
PI 57989	Hap1	G/G	C/C	G/G	A/A	G/G	C/C	G/G	T/T	G/G	A/A	A/A	A/A	A/A	C/C	9	Landrace
PI 378915	Hap1	G/G	C/C	G/G	A/A	G/G	C/C	G/G	T/T	G/G	A/A	A/A	A/A	A/A	C/C	1	Uncertain
PI 200762	Hap1	G/G	C/C	G/G	A/A	G/G	C/C	G/G	T/T	G/G	A/A	A/A	A/A	A/A	C/C	1	Landrace
PI 36390	Hap1	G/G	C/C	G/G	A/A	G/G	C/C	G/G	T/T	G/G	A/A	A/A	A/A	A/A	C/C	5	Landrace
PI 532284	Hap1	G/G	C/C	G/G	A/A	G/G	C/C	G/G	T/T	G/G	A/A	A/A	A/A	A/A	C/C	1	Landrace
PI 532066	Hap1	G/G	C/C	G/G	A/A	G/G	C/C	G/G	T/T	G/G	A/A	A/A	A/A	A/A	C/C	1	Uncertain
PI 574250	Hap1	G/G	C/C	G/G	A/A	G/G	C/C	G/G	T/T	G/G	A/A	A/A	A/A	A/A	C/C	1	Cultivar
PI 94412	Hap1	G/G	C/C	G/G	A/A	G/G	C/C	G/G	T/T	G/G	A/A	A/A	A/A	A/A	C/C	1	Cultivar
PI 197250	Hap1	G/G	C/C	G/G	A/A	G/G	C/C	G/G	T/T	G/G	A/A	A/A	A/A	A/A	C/C	1	Landrace
PI 343736	Hap1	G/G	C/C	G/G	A/A	G/G	C/C	G/G	T/T	G/G	A/A	A/A	A/A	A/A	C/C	1	Cultivar
PI 283872	Hap1	G/G	C/C	G/G	A/A	G/G	C/C	G/G	T/T	G/G	A/A	A/A	A/A	A/A	C/C	1	Cultivar
CItr 12808	Hap1	G/G	C/C	G/G	A/A	G/G	C/C	G/G	T/T	G/G	A/A	A/A	A/A	A/A	C/C	1	Uncertain
PI 203080	Hap1	G/G	C/C	G/G	A/A	G/G	C/C	G/G	T/T	G/G	A/A	A/A	A/A	A/A	C/C	1	Uncertain
PI 191016	Hap1	G/G	C/C	G/G	A/A	G/G	C/C	G/G	T/T	G/G	A/A	A/A	A/A	A/A	C/C	1	Landrace
PI 384023	Hap1	G/G	C/C	G/G	A/A	G/G	C/C	G/G	T/T	G/G	A/A	A/A	A/A	A/A	C/C	1	Cultivar
PI 519357	Hap1	G/G	C/C	G/G	A/A	G/G	C/C	G/G	T/T	G/G	A/A	A/A	A/A	A/A	C/C	1	Cultivar
PI 374249	Hap1	G/G	C/C	G/G	A/A	G/G	C/C	G/G	T/T	G/G	A/A	A/A	A/A	A/A	C/C	1	Landrace
PI 192474	Hap1	G/G	C/C	G/G	A/A	G/G	C/C	G/G	T/T	G/G	A/A	A/A	A/A	A/A	C/C	1	Uncertain
PI 118896	Hap1	G/G	C/C	G/G	A/A	G/G	C/C	G/G	T/T	G/G	A/A	A/A	A/A	A/A	C/C	3	Cultivar
PI 340684	Hap1	G/G	C/C	G/G	A/A	G/G	C/C	G/G	T/T	G/G	A/A	A/A	A/A	A/A	C/C	1	Cultivar
PI 210969	Hap1	G/G	C/C	G/G	A/A	G/G	C/C	G/G	T/T	G/G	A/A	A/A	A/A	A/A	C/C	1	Uncertain
CItr 14817	Hap1	G/G	C/C	G/G	A/A	G/G	C/C	G/G	T/T	G/G	A/A	A/A	A/A	A/A	C/C	1	Landrace
PI 192361	Hap1	G/G	C/C	G/G	A/A	G/G	C/C	G/G	T/T	G/G	A/A	A/A	A/A	A/A	C/C	1	Cultivar
PI 191638	Hap1	G/G	C/C	G/G	A/A	G/G	C/C	G/G	T/T	G/G	A/A	A/A	A/A	A/A	C/C	1	Cultivar
PI 278418	Hap1	G/G	C/C	G/G	A/A	G/G	C/C	G/G	T/T	G/G	A/A	A/A	A/A	A/A	C/C	1	Landrace
CItr 15416	Hap1	G/G	C/C	G/G	A/A	G/G	C/C	G/G	T/T	G/G	A/A	A/A	A/A	A/A	C/C	1	Landrace
PI 191731	Hap1	G/G	C/C	G/G	A/A	G/G	C/C	G/G	T/T	G/G	A/A	A/A	A/A	A/A	C/C	1	Uncertain
PI 62362	Hap1	G/G	C/C	G/G	A/A	G/G	C/C	G/G	T/T	G/G	A/A	A/A	A/A	A/A	C/C	1	Landrace
PI 438962	Hap1	G/G	C/C	G/G	A/A	G/G	C/C	G/G	T/T	G/G	A/A	A/A	A/A	A/A	C/C	1	Cultivar
PI 208894	Hap1	G/G	C/C	G/G	A/A	G/G	C/C	G/G	T/T	G/G	A/A	A/A	A/A	A/A	C/C	1	Landrace
CItr 15185	Hap1	G/G	C/C	G/G	A/A	G/G	C/C	G/G	T/T	G/G	A/A	A/A	A/A	A/A	C/C	1	Uncertain
PI 314914	Hap1	G/G	C/C	G/G	A/A	G/G	C/C	G/G	T/T	G/G	A/A	A/A	A/A	A/A	C/C	1	Cultivar
PI 234237	Hap1	G/G	C/C	G/G	A/A	G/G	C/C	G/G	T/T	G/G	A/A	A/A	A/A	A/A	C/C	1	Cultivar
PI 234238	Hap1	G/G	C/C	G/G	A/A	G/G	C/C	G/G	T/T	G/G	A/A	A/A	A/A	A/A	C/C	1	Cultivar
PI 234239	Hap1	G/G	C/C	G/G	A/A	G/G	C/C	G/G	T/T	G/G	A/A	A/A	A/A	A/A	C/C	1	Cultivar
PI 185713	Hap1	G/G	C/C	G/G	A/A	G/G	C/C	G/G	T/T	G/G	A/A	A/A	A/A	A/A	C/C	1	Cultivar
PI 231118	Hap1	G/G	C/C	G/G	A/A	G/G	C/C	G/G	T/T	G/G	A/A	A/A	A/A	A/A	C/C	1	Cultivar
PI 352105	Hap1	G/G	C/C	G/G	A/A	G/G	C/C	G/G	T/T	G/G	A/A	A/A	A/A	A/A	C/C	1	Uncertain
PI 24485	Hap1	G/G	C/C	G/G	A/A	G/G	C/C	G/G	T/T	G/G	A/A	A/A	A/A	A/A	C/C	1	Landrace
PI 323399	Hap1	G/G	C/C	G/G	A/A	G/G	C/C	G/G	T/T	G/G	A/A	A/A	A/A	A/A	C/C	1	Cultivar
PI 322279	Hap1	G/G	C/C	G/G	A/A	G/G	C/C	G/G	T/T	G/G	A/A	A/A	A/A	A/A	C/C	1	Landrace
CItr 15397	Hap1	G/G	C/C	G/G	A/A	G/G	C/C	G/G	T/T	G/G	A/A	A/A	A/A	A/A	C/C	1	Uncertain
PI 181469	Hap1	G/G	C/C	G/G	A/A	G/G	C/C	G/G	T/T	G/G	A/A	A/A	A/A	A/A	C/C	1	Cultivar
PI 223190	Hap1	G/G	C/C	G/G	A/A	G/G	C/C	G/G	T/T	G/G	A/A	A/A	A/A	A/A	C/C	1	Cultivar
PI 372132	Hap1	G/G	C/C	G/G	A/A	G/G	C/C	G/G	T/T	G/G	A/A	A/A	A/A	A/A	C/C	1	Cultivar
CItr 13457	Hap1	G/G	C/C	G/G	A/A	G/G	C/C	G/G	T/T	G/G	A/A	A/A	A/A	A/A	C/C	1	Cultivar
PI 344017	Hap1	G/G	C/C	G/G	A/A	G/G	C/C	G/G	T/T	G/G	A/A	A/A	A/A	A/A	C/C	1	Cultivar
PI 532255	Hap1	G/G	C/C	G/G	A/A	G/G	C/C	G/G	T/T	G/G	A/A	A/A	A/A	A/A	C/C	1	Landrace
PI 531190	Hap1	G/G	C/C	G/G	A/A	G/G	C/C	G/G	T/T	G/G	A/A	A/A	A/A	A/A	C/C	1	Cultivar
PI 414975	Hap1	G/G	C/C	G/G	A/A	G/G	C/C	G/G	T/T	G/G	A/A	A/A	A/A	A/A	C/C	1	Uncertain
PI 155269	Hap1	G/G	C/C	G/G	A/A	G/G	C/C	G/G	T/T	G/G	A/A	A/A	A/A	A/A	C/C	1	Cultivar
CItr 17470	Hap1	G/G	C/C	G/G	A/A	G/G	C/C	G/G	T/T	G/G	A/A	A/A	A/A	A/A	C/C	1	Cultivar
PI 315837	Hap1	G/G	C/C	G/G	A/A	G/G	C/C	G/G	T/T	G/G	A/A	A/A	A/A	A/A	C/C	1	Cultivar
CItr 14313	Hap1	G/G	C/C	G/G	A/A	G/G	C/C	G/G	T/T	G/G	A/A	A/A	A/A	A/A	C/C	1	Cultivar
PI 414993	Hap1	G/G	C/C	G/G	A/A	G/G	C/C	G/G	T/T	G/G	A/A	A/A	A/A	A/A	C/C	3	Cultivar
PI 225371	Hap1	G/G	C/C	G/G	A/A	G/G	C/C	G/G	T/T	G/G	A/A	A/A	A/A	A/A	C/C	3	Cultivar
PI 383403	Hap1	G/G	C/C	G/G	A/A	G/G	C/C	G/G	T/T	G/G	A/A	A/A	A/A	A/A	C/C	1	Cultivar
CItr 12345	Hap1	G/G	C/C	G/G	A/A	G/G	C/C	G/G	T/T	G/G	A/A	A/A	A/A	A/A	C/C	1	Uncertain
PI 230202	Hap1	G/G	C/C	G/G	A/A	G/G	C/C	G/G	T/T	G/G	A/A	A/A	A/A	A/A	C/C	1	Cultivar
PI 472027	Hap1	G/G	C/C	G/G	A/A	G/G	C/C	G/G	T/T	G/G	A/A	A/A	A/A	A/A	C/C	1	Cultivar
PI 427285	Hap1	G/G	C/C	G/G	A/A	G/G	C/C	G/G	T/T	G/G	A/A	A/A	A/A	A/A	C/C	1	Cultivar
PI 520377	Hap1	G/G	C/C	G/G	A/A	G/G	C/C	G/G	T/T	G/G	A/A	A/A	A/A	A/A	C/C	1	Cultivar
CItr 13270	Hap1	G/G	C/C	G/G	A/A	G/G	C/C	G/G	T/T	G/G	A/A	A/A	A/A	A/A	C/C	1	Cultivar
PI 192014	Hap1	G/G	C/C	G/G	A/A	G/G	C/C	G/G	T/T	G/G	A/A	A/A	A/A	A/A	C/C	1	Cultivar
PI 479669	Hap1	G/G	C/C	G/G	A/A	G/G	C/C	G/G	T/T	G/G	A/A	A/A	A/A	A/A	C/C	1	Cultivar
PI 190451	Hap1	G/G	C/C	G/G	A/A	G/G	C/C	G/G	T/T	G/G	A/A	A/A	A/A	A/A	C/C	1	Cultivar
PI 227060	Hap1	G/G	C/C	G/G	A/A	G/G	C/C	G/G	T/T	G/G	A/A	A/A	A/A	A/A	C/C	1	Cultivar
PI 278740	Hap1	G/G	C/C	G/G	A/A	G/G	C/C	G/G	T/T	G/G	A/A	A/A	A/A	A/A	C/C	1	Cultivar
PI 464646	Hap1	G/G	C/C	G/G	A/A	G/G	C/C	G/G	T/T	G/G	A/A	A/A	A/A	A/A	C/C	1	Cultivar
PI 192808	Hap1	G/G	C/C	G/G	A/A	G/G	C/C	G/G	T/T	G/G	A/A	A/A	A/A	A/A	C/C	1	Landrace
PI 534284	Hap1	G/G	C/C	G/G	A/A	G/G	C/C	G/G	T/T	G/G	A/A	A/A	A/A	A/A	C/C	1	Landrace
PI 278560	Hap1	G/G	C/C	G/G	A/A	G/G	C/C	G/G	T/T	G/G	A/A	A/A	A/A	A/A	C/C	1	Landrace
PI 372151	Hap1	G/G	C/C	G/G	A/A	G/G	C/C	G/G	T/T	G/G	A/A	A/A	A/A	A/A	C/C	1	Cultivar
PI 519489	Hap1	G/G	C/C	G/G	A/A	G/G	C/C	G/G	T/T	G/G	A/A	A/A	A/A	A/A	C/C	1	Cultivar
PI 135048	Hap1	G/G	C/C	G/G	A/A	G/G	C/C	G/G	T/T	G/G	A/A	A/A	A/A	A/A	C/C	1	Landrace
PI 366685	Hap1	G/G	C/C	G/G	A/A	G/G	C/C	G/G	T/T	G/G	A/A	A/A	A/A	A/A	C/C	1	Landrace
PI 213593	Hap1	G/G	C/C	G/G	A/A	G/G	C/C	G/G	T/T	G/G	A/A	A/A	A/A	A/A	C/C	3	Cultivar
PI 94380	Hap1	G/G	C/C	G/G	A/A	G/G	C/C	G/G	T/T	G/G	A/A	A/A	A/A	A/A	C/C	1	Landrace
PI 117758	Hap1	G/G	C/C	G/G	A/A	G/G	C/C	G/G	T/T	G/G	A/A	A/A	A/A	A/A	C/C	1	Cultivar
PI 117731	Hap1	G/G	C/C	G/G	A/A	G/G	C/C	G/G	T/T	G/G	A/A	A/A	A/A	A/A	C/C	1	Cultivar
PI 117634	Hap1	G/G	C/C	G/G	A/A	G/G	C/C	G/G	T/T	G/G	A/A	A/A	A/A	A/A	C/C	1	Cultivar
PI 117752	Hap1	G/G	C/C	G/G	A/A	G/G	C/C	G/G	T/T	G/G	A/A	A/A	A/A	A/A	C/C	1	Cultivar
PI 113916	Hap1	G/G	C/C	G/G	A/A	G/G	C/C	G/G	T/T	G/G	A/A	A/A	A/A	A/A	C/C	1	Cultivar
PI 124847	Hap1	G/G	C/C	G/G	A/A	G/G	C/C	G/G	T/T	G/G	A/A	A/A	A/A	A/A	C/C	1	Cultivar
PI 350765	Hap1	G/G	C/C	G/G	A/A	G/G	C/C	G/G	T/T	G/G	A/A	A/A	A/A	A/A	C/C	5	Landrace
PI 350766	Hap1	G/G	C/C	G/G	A/A	G/G	C/C	G/G	T/T	G/G	A/A	A/A	A/A	A/A	C/C	1	Landrace
PI 254834	Hap1	G/G	C/C	G/G	A/A	G/G	C/C	G/G	T/T	G/G	A/A	A/A	A/A	A/A	C/C	1	Cultivar
PI 190982	Hap1	G/G	C/C	G/G	A/A	G/G	C/C	G/G	T/T	G/G	A/A	A/A	A/A	A/A	C/C	1	Cultivar
PI 348303	Hap1	G/G	C/C	G/G	A/A	G/G	C/C	G/G	T/T	G/G	A/A	A/A	A/A	A/A	C/C	1	Landrace
PI 348360	Hap1	G/G	C/C	G/G	A/A	G/G	C/C	G/G	T/T	G/G	A/A	A/A	A/A	A/A	C/C	1	Landrace
PI 565218	Hap1	G/G	C/C	G/G	A/A	G/G	C/C	G/G	T/T	G/G	A/A	A/A	A/A	A/A	C/C	1	Landrace
PI 345411	Hap1	G/G	C/C	G/G	A/A	G/G	C/C	G/G	T/T	G/G	A/A	A/A	A/A	A/A	C/C	1	Landrace
CItr 14371	Hap1	G/G	C/C	G/G	A/A	G/G	C/C	G/G	T/T	G/G	A/A	A/A	A/A	A/A	C/C	1	Cultivar
PI 520282	Hap1	G/G	C/C	G/G	A/A	G/G	C/C	G/G	T/T	G/G	A/A	A/A	A/A	A/A	C/C	1	Cultivar
CItr 12811	Hap1	G/G	C/C	G/G	A/A	G/G	C/C	G/G	T/T	G/G	A/A	A/A	A/A	A/A	C/C	1	Cultivar
PI 564312	Hap1	G/G	C/C	G/G	A/A	G/G	C/C	G/G	T/T	G/G	A/A	A/A	A/A	A/A	C/C	1	Cultivar
PI 564349	Hap1	G/G	C/C	G/G	A/A	G/G	C/C	G/G	T/T	G/G	A/A	A/A	A/A	A/A	C/C	1	Cultivar
PI 564351	Hap1	G/G	C/C	G/G	A/A	G/G	C/C	G/G	T/T	G/G	A/A	A/A	A/A	A/A	C/C	1	Cultivar
PI 351875	Hap1	G/G	C/C	G/G	A/A	G/G	C/C	G/G	T/T	G/G	A/A	A/A	A/A	A/A	C/C	1	Uncertain
CItr 14261	Hap1	G/G	C/C	G/G	A/A	G/G	C/C	G/G	T/T	G/G	A/A	A/A	A/A	A/A	C/C	1	Cultivar
PI 519683	Hap1	G/G	C/C	G/G	A/A	G/G	C/C	G/G	T/T	G/G	A/A	A/A	A/A	A/A	C/C	1	Cultivar
PI 69743	Hap1	G/G	C/C	G/G	A/A	G/G	C/C	G/G	T/T	G/G	A/A	A/A	A/A	A/A	C/C	1	Landrace
PI 378910	Hap1	G/G	C/C	G/G	A/A	G/G	C/C	G/G	T/T	G/G	A/A	A/A	A/A	A/A	C/C	1	Uncertain
PI 378912	Hap1	G/G	C/C	G/G	A/A	G/G	C/C	G/G	T/T	G/G	A/A	A/A	A/A	A/A	C/C	1	Uncertain
PI 519488	Hap1	G/G	C/C	G/G	A/A	G/G	C/C	G/G	T/T	G/G	A/A	A/A	A/A	A/A	C/C	1	Cultivar
CItr 14204	Hap1	G/G	C/C	G/G	A/A	G/G	C/C	G/G	T/T	G/G	A/A	A/A	A/A	A/A	C/C	1	Cultivar
PI 264959	Hap1	G/G	C/C	G/G	A/A	G/G	C/C	G/G	T/T	G/G	A/A	A/A	A/A	A/A	C/C	1	Landrace
PI 361813	Hap1	G/G	C/C	G/G	A/A	G/G	C/C	G/G	T/T	G/G	A/A	A/A	A/A	A/A	C/C	1	Uncertain
PI 361826	Hap1	G/G	C/C	G/G	A/A	G/G	C/C	G/G	T/T	G/G	A/A	A/A	A/A	A/A	C/C	1	Uncertain
CItr 14397	Hap1	G/G	C/C	G/G	A/A	G/G	C/C	G/G	T/T	G/G	A/A	A/A	A/A	A/A	C/C	1	Cultivar
CItr 14392	Hap1	G/G	C/C	G/G	A/A	G/G	C/C	G/G	T/T	G/G	A/A	A/A	A/A	A/A	C/C	1	Cultivar
PI 532070	Hap1	G/G	C/C	G/G	A/A	G/G	C/C	G/G	T/T	G/G	A/A	A/A	A/A	A/A	C/C	1	Uncertain
PI 273990	Hap1	G/G	C/C	G/G	A/A	G/G	C/C	G/G	T/T	G/G	A/A	A/A	A/A	A/A	C/C	1	Landrace
PI 572661	Hap1	G/G	C/C	G/G	A/A	G/G	C/C	G/G	T/T	G/G	A/A	A/A	A/A	A/A	C/C	1	Landrace
PI 572912	Hap1	G/G	C/C	G/G	A/A	G/G	C/C	G/G	T/T	G/G	A/A	A/A	A/A	A/A	C/C	1	Landrace
PI 115838	Hap1	G/G	C/C	G/G	A/A	G/G	C/C	G/G	T/T	G/G	A/A	A/A	A/A	A/A	C/C	1	Cultivar
PI 94570	Hap1	G/G	C/C	G/G	A/A	G/G	C/C	G/G	T/T	G/G	A/A	A/A	A/A	A/A	C/C	1	Landrace
PI 225158	Hap1	G/G	C/C	G/G	A/A	G/G	C/C	G/G	T/T	G/G	A/A	A/A	A/A	A/A	C/C	1	Cultivar
PI 193048	Hap1	G/G	C/C	G/G	A/A	G/G	C/C	G/G	T/T	G/G	A/A	A/A	A/A	A/A	C/C	1	Uncertain
PI 222677	Hap1	G/G	C/C	G/G	A/A	G/G	C/C	G/G	T/T	G/G	A/A	A/A	A/A	A/A	C/C	1	Landrace
PI 243776	Hap1	G/G	C/C	G/G	A/A	G/G	C/C	G/G	T/T	G/G	A/A	A/A	A/A	A/A	C/C	1	Landrace
PI 243777	Hap1	G/G	C/C	G/G	A/A	G/G	C/C	G/G	T/T	G/G	A/A	A/A	A/A	A/A	C/C	1	Landrace
PI 207104	Hap1	G/G	C/C	G/G	A/A	G/G	C/C	G/G	T/T	G/G	A/A	A/A	A/A	A/A	C/C	1	Landrace
PI 268305	Hap1	G/G	C/C	G/G	A/A	G/G	C/C	G/G	T/T	G/G	A/A	A/A	A/A	A/A	C/C	1	Landrace
PI 508392	Hap1	G/G	C/C	G/G	A/A	G/G	C/C	G/G	T/T	G/G	A/A	A/A	A/A	A/A	C/C	1	Cultivar
PI 94568	Hap1	G/G	C/C	G/G	A/A	G/G	C/C	G/G	T/T	G/G	A/A	A/A	A/A	A/A	C/C	1	Landrace
PI 384025	Hap1	G/G	C/C	G/G	A/A	G/G	C/C	G/G	T/T	G/G	A/A	A/A	A/A	A/A	C/C	1	Cultivar
PI 242501	Hap1	G/G	C/C	G/G	A/A	G/G	C/C	G/G	T/T	G/G	A/A	A/A	A/A	A/A	C/C	1	Cultivar
PI 285896	Hap1	G/G	C/C	G/G	A/A	G/G	C/C	G/G	T/T	G/G	A/A	A/A	A/A	A/A	C/C	1	Uncertain
PI 383988	Hap1	G/G	C/C	G/G	A/A	G/G	C/C	G/G	T/T	G/G	A/A	A/A	A/A	A/A	C/C	1	Cultivar
PI 238403	Hap1	G/G	C/C	G/G	A/A	G/G	C/C	G/G	T/T	G/G	A/A	A/A	A/A	A/A	C/C	1	Cultivar
PI 254124	Hap1	G/G	C/C	G/G	A/A	G/G	C/C	G/G	T/T	G/G	A/A	A/A	A/A	A/A	C/C	1	Cultivar
PI 254125	Hap1	G/G	C/C	G/G	A/A	G/G	C/C	G/G	T/T	G/G	A/A	A/A	A/A	A/A	C/C	1	Cultivar
PI 124739	Hap1	G/G	C/C	G/G	A/A	G/G	C/C	G/G	T/T	G/G	A/A	A/A	A/A	A/A	C/C	1	Cultivar
PI 117621	Hap1	G/G	C/C	G/G	A/A	G/G	C/C	G/G	T/T	G/G	A/A	A/A	A/A	A/A	C/C	1	Cultivar
PI 362178	Hap1	G/G	C/C	G/G	A/A	G/G	C/C	G/G	T/T	G/G	A/A	A/A	A/A	A/A	C/C	1	Cultivar
PI 345269	Hap1	G/G	C/C	G/G	A/A	G/G	C/C	G/G	T/T	G/G	A/A	A/A	A/A	A/A	C/C	3	Landrace
PI 350148	Hap1	G/G	C/C	G/G	A/A	G/G	C/C	G/G	T/T	G/G	A/A	A/A	A/A	A/A	C/C	1	Landrace
PI 525282	Hap1	G/G	C/C	G/G	A/A	G/G	C/C	G/G	T/T	G/G	A/A	A/A	A/A	A/A	C/C	1	Landrace
PI 525440	Hap1	G/G	C/C	G/G	A/A	G/G	C/C	G/G	T/T	G/G	A/A	A/A	A/A	A/A	C/C	9	Uncertain
PI 192480	Hap1	G/G	C/C	G/G	A/A	G/G	C/C	G/G	T/T	G/G	A/A	A/A	A/A	A/A	C/C	1	Cultivar
PI 185358	Hap1	G/G	C/C	G/G	A/A	G/G	C/C	G/G	T/T	G/G	A/A	A/A	A/A	A/A	C/C	1	Uncertain
PI 192146	Hap1	G/G	C/C	G/G	A/A	G/G	C/C	G/G	T/T	G/G	A/A	A/A	A/A	A/A	C/C	1	Uncertain
PI 384347	Hap1	G/G	C/C	G/G	A/A	G/G	C/C	G/G	T/T	G/G	A/A	A/A	A/A	A/A	C/C	1	Uncertain
PI 192294	Hap1	G/G	C/C	G/G	A/A	G/G	C/C	G/G	T/T	G/G	A/A	A/A	A/A	A/A	C/C	1	Cultivar
PI 232785	Hap1	G/G	C/C	G/G	A/A	G/G	C/C	G/G	T/T	G/G	A/A	A/A	A/A	A/A	C/C	1	Cultivar
PI 232798	Hap1	G/G	C/C	G/G	A/A	G/G	C/C	G/G	T/T	G/G	A/A	A/A	A/A	A/A	C/C	1	Cultivar
PI 232803	Hap1	G/G	C/C	G/G	A/A	G/G	C/C	G/G	T/T	G/G	A/A	A/A	A/A	A/A	C/C	1	Cultivar
CItr 14400	Hap1	G/G	C/C	G/G	A/A	G/G	C/C	G/G	T/T	G/G	A/A	A/A	A/A	A/A	C/C	5	Cultivar
PI 232810	Hap1	G/G	C/C	G/G	A/A	G/G	C/C	G/G	T/T	G/G	A/A	A/A	A/A	A/A	C/C	1	Cultivar
PI 205722	Hap1	G/G	C/C	G/G	A/A	G/G	C/C	G/G	T/T	G/G	A/A	A/A	A/A	A/A	C/C	1	Cultivar
PI 205731	Hap1	G/G	C/C	G/G	A/A	G/G	C/C	G/G	T/T	G/G	A/A	A/A	A/A	A/A	C/C	1	Cultivar
PI 338388	Hap1	G/G	C/C	G/G	A/A	G/G	C/C	G/G	T/T	G/G	A/A	A/A	A/A	A/A	C/C	1	Cultivar
PI 269248	Hap1	G/G	C/C	G/G	A/A	G/G	C/C	G/G	T/T	G/G	A/A	A/A	A/A	A/A	C/C	1	Cultivar
PI 56232	Hap1	G/G	C/C	G/G	A/A	G/G	C/C	G/G	T/T	G/G	A/A	A/A	A/A	A/A	C/C	1	Cultivar
PI 519090	Hap1	G/G	C/C	G/G	A/A	G/G	C/C	G/G	T/T	G/G	A/A	A/A	A/A	A/A	C/C	1	Cultivar
PI 574350	Hap1	G/G	C/C	G/G	A/A	G/G	C/C	G/G	T/T	G/G	A/A	A/A	A/A	A/A	C/C	1	Uncertain
PI 145724	Hap1	G/G	C/C	G/G	A/A	G/G	C/C	G/G	T/T	G/G	A/A	A/A	A/A	A/A	C/C	1	Landrace
PI 170910	Hap1	G/G	C/C	G/G	A/A	G/G	C/C	G/G	T/T	G/G	A/A	A/A	A/A	A/A	C/C	1	Cultivar
PI 170911	Hap1	G/G	C/C	G/G	A/A	G/G	C/C	G/G	T/T	G/G	A/A	A/A	A/A	A/A	C/C	1	Cultivar
PI 224285	Hap1	G/G	C/C	G/G	A/A	G/G	C/C	G/G	T/T	G/G	A/A	A/A	A/A	A/A	C/C	1	Cultivar
PI 413005	Hap1	G/G	C/C	G/G	A/A	G/G	C/C	G/G	T/T	G/G	A/A	A/A	A/A	A/A	C/C	1	Cultivar
PI 191039	Hap1	G/G	C/C	G/G	A/A	G/G	C/C	G/G	T/T	G/G	A/A	A/A	A/A	A/A	C/C	3	Cultivar
PI 191014	Hap1	G/G	C/C	G/G	A/A	G/G	C/C	G/G	T/T	G/G	A/A	A/A	A/A	A/A	C/C	1	Landrace
PI 136570	Hap1	G/G	C/C	G/G	A/A	G/G	C/C	G/G	T/T	G/G	A/A	A/A	A/A	A/A	C/C	1	Landrace
PI 481916	Hap1	G/G	C/C	G/G	A/A	G/G	C/C	G/G	T/T	G/G	A/A	A/A	A/A	A/A	C/C	1	Landrace
PI 481922	Hap1	G/G	C/C	G/G	A/A	G/G	C/C	G/G	T/T	G/G	A/A	A/A	A/A	A/A	C/C	1	Landrace
PI 192595	Hap1	G/G	C/C	G/G	A/A	G/G	C/C	G/G	T/T	G/G	A/A	A/A	A/A	A/A	C/C	1	Cultivar
PI 351650	Hap1	G/G	C/C	G/G	A/A	G/G	C/C	G/G	T/T	G/G	A/A	A/A	A/A	A/A	C/C	1	Cultivar
PI 351907	Hap1	G/G	C/C	G/G	A/A	G/G	C/C	G/G	T/T	G/G	A/A	A/A	A/A	A/A	C/C	1	Cultivar
PI 351908	Hap1	G/G	C/C	G/G	A/A	G/G	C/C	G/G	T/T	G/G	A/A	A/A	A/A	A/A	C/C	1	Cultivar
PI 351968	Hap1	G/G	C/C	G/G	A/A	G/G	C/C	G/G	T/T	G/G	A/A	A/A	A/A	A/A	C/C	1	Cultivar
PI 278545	Hap1	G/G	C/C	G/G	A/A	G/G	C/C	G/G	T/T	G/G	A/A	A/A	A/A	A/A	C/C	1	Landrace
CItr 15412	Hap1	G/G	C/C	G/G	A/A	G/G	C/C	G/G	T/T	G/G	A/A	A/A	A/A	A/A	C/C	1	Landrace
CItr 15511	Hap1	G/G	C/C	G/G	A/A	G/G	C/C	G/G	T/T	G/G	A/A	A/A	A/A	A/A	C/C	1	Landrace
PI 547263	Hap1	G/G	C/C	G/G	A/A	G/G	C/C	G/G	T/T	G/G	A/A	A/A	A/A	A/A	C/C	1	Cultivar
PI 330556	Hap1	G/G	C/C	G/G	A/A	G/G	C/C	G/G	T/T	G/G	A/A	A/A	A/A	A/A	C/C	1	Uncertain
PI 518791	Hap1	G/G	C/C	G/G	A/A	G/G	C/C	G/G	T/T	G/G	A/A	A/A	A/A	A/A	C/C	1	Uncertain
CItr 14087	Hap1	G/G	C/C	G/G	A/A	G/G	C/C	G/G	T/T	G/G	A/A	A/A	A/A	A/A	C/C	1	Uncertain
CItr 8118	Hap1	G/G	C/C	G/G	A/A	G/G	C/C	G/G	T/T	G/G	A/A	A/A	A/A	A/A	C/C	1	Uncertain
PI 225482	Hap1	G/G	C/C	G/G	A/A	G/G	C/C	G/G	T/T	G/G	A/A	A/A	A/A	A/A	C/C	1	Cultivar
PI 225500	Hap1	G/G	C/C	G/G	A/A	G/G	C/C	G/G	T/T	G/G	A/A	A/A	A/A	A/A	C/C	1	Cultivar
PI 225424	Hap1	G/G	C/C	G/G	A/A	G/G	C/C	G/G	T/T	G/G	A/A	A/A	A/A	A/A	C/C	1	Cultivar
PI 225367	Hap1	G/G	C/C	G/G	A/A	G/G	C/C	G/G	T/T	G/G	A/A	A/A	A/A	A/A	C/C	1	Cultivar
PI 191937	Hap1	G/G	C/C	G/G	A/A	G/G	C/C	G/G	T/T	G/G	A/A	A/A	A/A	A/A	C/C	1	Cultivar
PI 565355	Hap1	G/G	C/C	G/G	A/A	G/G	C/C	G/G	T/T	G/G	A/A	A/A	A/A	A/A	C/C	1	Landrace
CItr 8359	Hap1	G/G	C/C	G/G	A/A	G/G	C/C	G/G	T/T	G/G	A/A	A/A	A/A	A/A	C/C	1	Uncertain
PI 574356	Hap1	G/G	C/C	G/G	A/A	G/G	C/C	G/G	T/T	G/G	A/A	A/A	A/A	A/A	C/C	1	Uncertain
PI 574372	Hap1	G/G	C/C	G/G	A/A	G/G	C/C	G/G	T/T	G/G	A/A	A/A	A/A	A/A	C/C	1	Uncertain
PI 574378	Hap1	G/G	C/C	G/G	A/A	G/G	C/C	G/G	T/T	G/G	A/A	A/A	A/A	A/A	C/C	1	Uncertain
PI 429322	Hap1	G/G	C/C	G/G	A/A	G/G	C/C	G/G	T/T	G/G	A/A	A/A	A/A	A/A	C/C	1	Uncertain
PI 525317	Hap1	G/G	C/C	G/G	A/A	G/G	C/C	G/G	T/T	G/G	A/A	A/A	A/A	A/A	C/C	1	Landrace
PI 378381	Hap1	G/G	C/C	G/G	A/A	G/G	C/C	G/G	T/T	G/G	A/A	A/A	A/A	A/A	C/C	1	Landrace
PI 345355	Hap1	G/G	C/C	G/G	A/A	G/G	C/C	G/G	T/T	G/G	A/A	A/A	A/A	A/A	C/C	1	Landrace
PI 436435	Hap1	G/G	C/C	G/G	A/A	G/G	C/C	G/G	T/T	G/G	A/A	A/A	A/A	A/A	C/C	1	Landrace
PI 348141	Hap1	G/G	C/C	G/G	A/A	G/G	C/C	G/G	T/T	G/G	A/A	A/A	A/A	A/A	C/C	1	Landrace
PI 326301	Hap1	G/G	C/C	G/G	A/A	G/G	C/C	G/G	T/T	G/G	A/A	A/A	A/A	A/A	C/C	1	Cultivar
PI 266860	Hap1	G/G	C/C	G/G	A/A	G/G	C/C	G/G	T/T	G/G	A/A	A/A	A/A	A/A	C/C	1	Cultivar
PI 278533	Hap1	G/G	C/C	G/G	A/A	G/G	C/C	G/G	T/T	G/G	A/A	A/A	A/A	A/A	C/C	1	Landrace
PI 304092	Hap1	G/G	C/C	G/G	A/A	G/G	C/C	G/G	T/T	G/G	A/A	A/A	A/A	A/A	C/C	1	Cultivar
PI 191272	Hap1	G/G	C/C	G/G	A/A	G/G	C/C	G/G	T/T	G/G	A/A	A/A	A/A	A/A	C/C	1	Uncertain
PI 191304	Hap1	G/G	C/C	G/G	A/A	G/G	C/C	G/G	T/T	G/G	A/A	A/A	A/A	A/A	C/C	1	Cultivar
PI 213679	Hap1	G/G	C/C	G/G	A/A	G/G	C/C	G/G	T/T	G/G	A/A	A/A	A/A	A/A	C/C	1	Cultivar
CItr 6698	Hap1	G/G	C/C	G/G	A/A	G/G	C/C	G/G	T/T	G/G	A/A	A/A	A/A	A/A	C/C	5	Cultivar
PI 278186	Hap1	G/G	C/C	G/G	A/A	G/G	C/C	G/G	T/T	G/G	A/A	A/A	A/A	A/A	C/C	1	Cultivar
PI 339845	Hap1	G/G	C/C	G/G	A/A	G/G	C/C	G/G	T/T	G/G	A/A	A/A	A/A	A/A	C/C	3	Cultivar
PI 445764	Hap1	G/G	C/C	G/G	A/A	G/G	C/C	G/G	T/T	G/G	A/A	A/A	A/A	A/A	C/C	1	Landrace
PI 372150	Hap1	G/G	C/C	G/G	A/A	G/G	C/C	G/G	T/T	G/G	A/A	A/A	A/A	A/A	C/C	1	Cultivar
PI 428146	Hap1	G/G	C/C	G/G	A/A	G/G	C/C	G/G	T/T	G/G	A/A	A/A	A/A	A/A	C/C	1	WILD
PI 174639	Hap1	G/G	C/C	G/G	A/A	G/G	C/C	G/G	T/T	G/G	A/A	A/A	A/A	A/A	C/C	1	Landrace
PI 542466	Hap1	G/G	C/C	G/G	A/A	G/G	C/C	G/G	T/T	G/G	A/A	A/A	A/A	A/A	C/C	1	WILD
PI 191240	Hap1	G/G	C/C	G/G	A/A	G/G	C/C	G/G	T/T	G/G	A/A	A/A	A/A	A/A	C/C	1	Landrace
PI 278566	Hap1	G/G	C/C	G/G	A/A	G/G	C/C	G/G	T/T	G/G	A/A	A/A	A/A	A/A	C/C	1	Cultivar
PI 73361	Hap1	G/G	C/C	G/G	A/A	G/G	C/C	G/G	T/T	G/G	A/A	A/A	A/A	A/A	C/C	1	Landrace
CItr 13701	Hap1	G/G	C/C	G/G	A/A	G/G	C/C	G/G	T/T	G/G	A/A	A/A	A/A	A/A	C/C	1	Cultivar
PI 420646	Hap1	G/G	C/C	G/G	A/A	G/G	C/C	G/G	T/T	G/G	A/A	A/A	A/A	A/A	C/C	1	Cultivar
PI 352466	Hap1	G/G	C/C	G/G	A/A	G/G	C/C	G/G	T/T	G/G	A/A	A/A	A/A	A/A	C/C	1	WILD
PI 404008	Hap1	G/G	C/C	G/G	A/A	G/G	C/C	G/G	T/T	G/G	A/A	A/A	A/A	A/A	C/C	1	Cultivar
PI 278190	Hap1	G/G	C/C	G/G	A/A	G/G	C/C	G/G	T/T	G/G	A/A	A/A	A/A	A/A	C/C	1	Cultivar
PI 254059	Hap1	G/G	C/C	G/G	A/A	G/G	C/C	G/G	T/T	G/G	A/A	A/A	A/A	A/A	C/C	1	Uncertain
PI 330456	Hap1	G/G	C/C	G/G	A/A	G/G	C/C	G/G	T/T	G/G	A/A	A/A	A/A	A/A	C/C	1	Cultivar
CItr 14351	Hap1	G/G	C/C	G/G	A/A	G/G	C/C	G/G	T/T	G/G	A/A	A/A	A/A	A/A	C/C	1	Cultivar
PI 418571	Hap1	G/G	C/C	G/G	A/A	G/G	C/C	G/G	T/T	G/G	A/A	A/A	A/A	A/A	C/C	1	Cultivar
PI 283866	Hap1	G/G	C/C	G/G	A/A	G/G	C/C	G/G	T/T	G/G	A/A	A/A	A/A	A/A	C/C	1	Uncertain
PI 384008	Hap1	G/G	C/C	G/G	A/A	G/G	C/C	G/G	T/T	G/G	A/A	A/A	A/A	A/A	C/C	1	Cultivar
PI 347180	Hap1	G/G	C/C	G/G	A/A	G/G	C/C	G/G	T/T	G/G	A/A	A/A	A/A	A/A	C/C	1	Landrace
PI 116232	Hap1	G/G	C/C	G/G	A/A	G/G	C/C	G/G	T/T	G/G	A/A	A/A	A/A	A/A	C/C	1	Cultivar
PI 565404	Hap1	G/G	C/C	G/G	A/A	G/G	C/C	G/G	T/T	G/G	A/A	A/A	A/A	A/A	C/C	1	Cultivar
PI 519267	Hap1	G/G	C/C	G/G	A/A	G/G	C/C	G/G	T/T	G/G	A/A	A/A	A/A	A/A	C/C	1	Cultivar
PI 414741	Hap1	G/G	C/C	G/G	A/A	G/G	C/C	G/G	T/T	G/G	A/A	A/A	A/A	A/A	C/C	1	Cultivar
PI 415182	Hap1	G/G	C/C	G/G	A/A	G/G	C/C	G/G	T/T	G/G	A/A	A/A	A/A	A/A	C/C	1	Cultivar
PI 213572	Hap1	G/G	C/C	G/G	A/A	G/G	C/C	G/G	T/T	G/G	A/A	A/A	A/A	A/A	C/C	1	Uncertain
PI 227197	Hap1	G/G	C/C	G/G	A/A	G/G	C/C	G/G	T/T	G/G	A/A	A/A	A/A	A/A	C/C	1	Cultivar
PI 189830	Hap1	G/G	C/C	G/G	A/A	G/G	C/C	G/G	T/T	G/G	A/A	A/A	A/A	A/A	C/C	1	Cultivar
PI 525442	Hap1	G/G	C/C	G/G	A/A	G/G	C/C	G/G	T/T	G/G	A/A	A/A	A/A	A/A	C/C	1	Landrace
PI 195413	Hap1	G/G	C/C	G/G	A/A	G/G	C/C	G/G	T/T	G/G	A/A	A/A	A/A	A/A	C/C	1	Landrace
PI 361868	Hap1	G/G	C/C	G/G	A/A	G/G	C/C	G/G	T/T	G/G	A/A	A/A	A/A	A/A	C/C	1	Cultivar
PI 338364	Hap1	G/G	C/C	G/G	A/A	G/G	C/C	G/G	T/T	G/G	A/A	A/A	A/A	A/A	C/C	1	Cultivar
PI 347110	Hap1	G/G	C/C	G/G	A/A	G/G	C/C	G/G	T/T	G/G	A/A	A/A	A/A	A/A	C/C	1	Landrace
PI 344016	Hap1	G/G	C/C	G/G	A/A	G/G	C/C	G/G	T/T	G/G	A/A	A/A	A/A	A/A	C/C	1	Cultivar
PI 278405	Hap1	G/G	C/C	G/G	A/A	G/G	C/C	G/G	T/T	G/G	A/A	A/A	A/A	A/A	C/C	1	Landrace
PI 15865	Hap1	G/G	C/C	G/G	A/A	G/G	C/C	G/G	T/T	G/G	A/A	A/A	A/A	A/A	C/C	1	Cultivar
PI 192030	Hap1	G/G	C/C	G/G	A/A	G/G	C/C	G/G	T/T	G/G	A/A	A/A	A/A	A/A	C/C	1	Uncertain
PI 157949	Hap1	G/G	C/C	G/G	A/A	G/G	C/C	G/G	T/T	G/G	A/A	A/A	A/A	A/A	C/C	1	Landrace
PI 220431	Hap1	G/G	C/C	G/G	A/A	G/G	C/C	G/G	T/T	G/G	A/A	A/A	A/A	A/A	C/C	1	Landrace
PI 43355	Hap1	G/G	C/C	G/G	A/A	G/G	C/C	G/G	T/T	G/G	A/A	A/A	A/A	A/A	C/C	1	Landrace
PI 54431	Hap1	G/G	C/C	G/G	A/A	G/G	C/C	G/G	T/T	G/G	A/A	A/A	A/A	A/A	C/C	1	Landrace
PI 572692	Hap1	G/G	C/C	G/G	A/A	G/G	C/C	G/G	T/T	G/G	A/A	A/A	A/A	A/A	C/C	1	Landrace
PI 61693	Hap1	G/G	C/C	G/G	A/A	G/G	C/C	G/G	T/T	G/G	A/A	A/A	A/A	A/A	C/C	1	Landrace
PI 94567	Hap1	G/G	C/C	G/G	A/A	G/G	C/C	G/G	T/T	G/G	A/A	A/A	A/A	A/A	C/C	1	Landrace
PI 9791	Hap1	G/G	C/C	G/G	A/A	G/G	C/C	G/G	T/T	G/G	A/A	A/A	A/A	A/A	C/C	1	Landrace
PI 406517	Hap1	G/G	C/C	G/G	A/A	G/G	C/C	G/G	T/T	G/G	A/A	A/A	A/A	A/A	C/C	1	Landrace
PI 349512	Hap1	G/G	C/C	G/G	A/A	G/G	C/C	G/G	T/T	G/G	A/A	A/A	A/A	A/A	C/C	1	Landrace
PI 481923	Hap1	G/G	C/C	G/G	A/A	G/G	C/C	G/G	T/T	G/G	A/A	A/A	A/A	A/A	C/C	1	Landrace
PI 481718	Hap1	G/G	C/C	G/G	A/A	G/G	C/C	G/G	T/T	G/G	A/A	A/A	A/A	A/A	C/C	1	Landrace
PI 382150	Hap1	G/G	C/C	G/G	A/A	G/G	C/C	G/G	T/T	G/G	A/A	A/A	A/A	A/A	C/C	1	Landrace
PI 445736	Hap1	G/G	C/C	G/G	A/A	G/G	C/C	G/G	T/T	G/G	A/A	A/A	A/A	A/A	C/C	1	Landrace
PI 477870	Hap1	G/G	C/C	G/G	A/A	G/G	C/C	G/G	T/T	G/G	A/A	A/A	A/A	A/A	C/C	1	Landrace
PI 262611	Hap1	G/G	C/C	G/G	A/A	G/G	C/C	G/G	T/T	G/G	A/A	A/A	A/A	A/A	C/C	1	Landrace
PI 222669	Hap1	G/G	C/C	G/G	A/A	G/G	C/C	G/G	T/T	G/G	A/A	A/A	A/A	A/A	C/C	1	Landrace
PI 278297	Hap1	G/G	C/C	G/G	A/A	G/G	C/C	G/G	T/T	G/G	A/A	A/A	A/A	A/A	C/C	1	Landrace
PI 192569	Hap1	G/G	C/C	G/G	A/A	G/G	C/C	G/G	T/T	G/G	A/A	A/A	A/A	A/A	C/C	1	Landrace
PI 192147	Hap1	G/G	C/C	G/G	A/A	G/G	C/C	G/G	T/T	G/G	A/A	A/A	A/A	A/A	C/C	1	Landrace
PI 8813	Hap1	G/G	C/C	G/G	A/A	G/G	C/C	G/G	T/T	G/G	A/A	A/A	A/A	A/A	C/C	1	Landrace
PI 565213	Hap1	G/G	C/C	G/G	A/A	G/G	C/C	G/G	T/T	G/G	A/A	A/A	A/A	A/A	C/C	1	Landrace
PI 82469	Hap1	G/G	C/C	G/G	A/A	G/G	C/C	G/G	T/T	G/G	A/A	A/A	A/A	A/A	C/C	1	Landrace
PI 185715	Hap1	G/G	C/C	G/G	A/A	G/G	C/C	G/G	T/T	G/G	A/A	A/A	A/A	A/A	C/C	1	Landrace
PI 245368	Hap1	G/G	C/C	G/G	A/A	G/G	C/C	G/G	T/T	G/G	A/A	A/A	A/A	A/A	C/C	1	Landrace
PI 166333	Hap1	G/G	C/C	G/G	A/A	G/G	C/C	G/G	T/T	G/G	A/A	A/A	A/A	A/A	C/C	1	Landrace
PI 166180	Hap1	G/G	C/C	G/G	A/A	G/G	C/C	G/G	T/T	G/G	A/A	A/A	A/A	A/A	C/C	1	Landrace
PI 177943	Hap1	G/G	C/C	G/G	A/A	G/G	C/C	G/G	T/T	G/G	A/A	A/A	A/A	A/A	C/C	1	Landrace
PI 192001	Hap1	G/G	C/C	G/G	A/A	G/G	C/C	G/G	T/T	G/G	A/A	A/A	A/A	A/A	C/C	1	Landrace
PI 153785	Hap1	G/G	C/C	G/G	A/A	G/G	C/C	G/G	T/T	G/G	A/A	A/A	A/A	A/A	C/C	1	Landrace
PI 374250	Hap2	G/G	G/G	G/G	A/A	A/A	T/T	A/A	A/A	A/A	G/G	T/T	G/G	C/C	T/T	9	Uncertain
PI 270045	Hap2	G/G	G/G	G/G	A/A	A/A	T/T	A/A	A/A	A/A	G/G	T/T	G/G	C/C	T/T	5	Uncertain
PI 157902	Hap2	G/G	G/G	G/G	A/A	A/A	T/T	A/A	A/A	A/A	G/G	T/T	G/G	C/C	T/T	9	Cultivar
PI 230651	Hap2	G/G	G/G	G/G	A/A	A/A	T/T	A/A	A/A	A/A	G/G	T/T	G/G	C/C	T/T	5	Uncertain
PI 192198	Hap2	G/G	G/G	G/G	A/A	A/A	T/T	A/A	A/A	A/A	G/G	T/T	G/G	C/C	T/T	5	Uncertain
PI 347171	Hap2	G/G	G/G	G/G	A/A	A/A	T/T	A/A	A/A	A/A	G/G	T/T	G/G	C/C	T/T	9	Landrace
PI 243727	Hap2	G/G	G/G	G/G	A/A	A/A	T/T	A/A	A/A	A/A	G/G	T/T	G/G	C/C	T/T	9	Landrace
PI 225271	Hap2	G/G	G/G	G/G	A/A	A/A	T/T	A/A	A/A	A/A	G/G	T/T	G/G	C/C	T/T	9	Landrace
PI 70695	Hap2	G/G	G/G	G/G	A/A	A/A	T/T	A/A	A/A	A/A	G/G	T/T	G/G	C/C	T/T	9	Landrace
PI 520066	Hap2	G/G	G/G	G/G	A/A	A/A	T/T	A/A	A/A	A/A	G/G	T/T	G/G	C/C	T/T	5	Cultivar
PI 574371	Hap2	G/G	G/G	G/G	A/A	A/A	T/T	A/A	A/A	A/A	G/G	T/T	G/G	C/C	T/T	9	Uncertain
PI 527449	Hap2	G/G	G/G	G/G	A/A	A/A	T/T	A/A	A/A	A/A	G/G	T/T	G/G	C/C	T/T	9	Landrace
PI 283865	Hap2	G/G	G/G	G/G	A/A	A/A	T/T	A/A	A/A	A/A	G/G	T/T	G/G	C/C	T/T	9	Cultivar
PI 178184	Hap2	G/G	G/G	G/G	A/A	A/A	T/T	A/A	A/A	A/A	G/G	T/T	G/G	C/C	T/T	5	Landrace
PI 366716	Hap2	G/G	G/G	G/G	A/A	A/A	T/T	A/A	A/A	A/A	G/G	T/T	G/G	C/C	T/T	9	Landrace
PI 366905	Hap2	G/G	G/G	G/G	A/A	A/A	T/T	A/A	A/A	A/A	G/G	T/T	G/G	C/C	T/T	9	Landrace
PI 470817	Hap2	G/G	G/G	G/G	A/A	A/A	T/T	A/A	A/A	A/A	G/G	T/T	G/G	C/C	T/T	9	Landrace
PI 94568	Hap3	G/G	C/C	G/G	A/A	G/G	C/C	G/G	T/T	G/G	A/A	A/A	A/A	C/C	C/C	1	Landrace
PI 345355	Hap3	G/G	C/C	G/G	A/A	G/G	C/C	G/G	T/T	G/G	A/A	A/A	A/A	C/C	C/C	1	Landrace
PI 349512	Hap3	G/G	C/C	G/G	A/A	G/G	C/C	G/G	T/T	G/G	A/A	A/A	A/A	C/C	C/C	1	Landrace
CItr 15090	Hap3	G/G	C/C	G/G	A/A	G/G	C/C	G/G	T/T	G/G	A/A	A/A	A/A	C/C	C/C	1	Uncertain
PI 351303	Hap3	G/G	C/C	G/G	A/A	G/G	C/C	G/G	T/T	G/G	A/A	A/A	A/A	C/C	C/C	1	Cultivar
PI 213602	Hap3	G/G	C/C	G/G	A/A	G/G	C/C	G/G	T/T	G/G	A/A	A/A	A/A	C/C	C/C	1	Cultivar
PI 278478	Hap3	G/G	C/C	G/G	A/A	G/G	C/C	G/G	T/T	G/G	A/A	A/A	A/A	C/C	C/C	1	Uncertain
PI 70714	Hap3	G/G	C/C	G/G	A/A	G/G	C/C	G/G	T/T	G/G	A/A	A/A	A/A	C/C	C/C	1	Landrace
PI 197109	Hap3	G/G	C/C	G/G	A/A	G/G	C/C	G/G	T/T	G/G	A/A	A/A	A/A	C/C	C/C	1	Cultivar
CItr 7706	Hap3	G/G	C/C	G/G	A/A	G/G	C/C	G/G	T/T	G/G	A/A	A/A	A/A	C/C	C/C	1	Landrace
PI 221419	Hap3	G/G	C/C	G/G	A/A	G/G	C/C	G/G	T/T	G/G	A/A	A/A	A/A	C/C	C/C	1	Uncertain
PI 184602	Hap3	G/G	C/C	G/G	A/A	G/G	C/C	G/G	T/T	G/G	A/A	A/A	A/A	C/C	C/C	1	Uncertain
PI 168680	Hap3	G/G	C/C	G/G	A/A	G/G	C/C	G/G	T/T	G/G	A/A	A/A	A/A	C/C	C/C	1	Uncertain
PI 345408	Hap3	G/G	C/C	G/G	A/A	G/G	C/C	G/G	T/T	G/G	A/A	A/A	A/A	C/C	C/C	1	Landrace
PI 70613	Hap3	G/G	C/C	G/G	A/A	G/G	C/C	G/G	T/T	G/G	A/A	A/A	A/A	C/C	C/C	1	Landrace
PI 227060	Hap4	C/C	C/C	C/C	G/G	G/G	C/C	G/G	T/T	G/G	A/A	A/A	A/A	A/A	C/C	1	Cultivar
PI 519683	Hap4	C/C	C/C	C/C	G/G	G/G	C/C	G/G	T/T	G/G	A/A	A/A	A/A	A/A	C/C	1	Cultivar
PI 361813	Hap4	C/C	C/C	C/C	G/G	G/G	C/C	G/G	T/T	G/G	A/A	A/A	A/A	A/A	C/C	1	Uncertain
PI 242501	Hap4	C/C	C/C	C/C	G/G	G/G	C/C	G/G	T/T	G/G	A/A	A/A	A/A	A/A	C/C	1	Cultivar
PI 278186	Hap4	C/C	C/C	C/C	G/G	G/G	C/C	G/G	T/T	G/G	A/A	A/A	A/A	A/A	C/C	1	Cultivar
PI 428146	Hap4	C/C	C/C	C/C	G/G	G/G	C/C	G/G	T/T	G/G	A/A	A/A	A/A	A/A	C/C	1	WILD
PI 559544	Hap4	C/C	C/C	C/C	G/G	G/G	C/C	G/G	T/T	G/G	A/A	A/A	A/A	A/A	C/C	1	Cultivar
PI 436262	Hap4	C/C	C/C	C/C	G/G	G/G	C/C	G/G	T/T	G/G	A/A	A/A	A/A	A/A	C/C	1	Landrace
PI 320479	Hap4	C/C	C/C	C/C	G/G	G/G	C/C	G/G	T/T	G/G	A/A	A/A	A/A	A/A	C/C	1	Cultivar
PI 574320	Hap4	C/C	C/C	C/C	G/G	G/G	C/C	G/G	T/T	G/G	A/A	A/A	A/A	A/A	C/C	1	Cultivar
PI 295995	Hap4	C/C	C/C	C/C	G/G	G/G	C/C	G/G	T/T	G/G	A/A	A/A	A/A	A/A	C/C	1	Cultivar
PI 189831	Hap4	C/C	C/C	C/C	G/G	G/G	C/C	G/G	T/T	G/G	A/A	A/A	A/A	A/A	C/C	1	Cultivar
PI 409014	Hap4	C/C	C/C	C/C	G/G	G/G	C/C	G/G	T/T	G/G	A/A	A/A	A/A	A/A	C/C	1	Cultivar
PI 350254	Hap4	C/C	C/C	C/C	G/G	G/G	C/C	G/G	T/T	G/G	A/A	A/A	A/A	A/A	C/C	1	Landrace
PI 350256	Hap4	C/C	C/C	C/C	G/G	G/G	C/C	G/G	T/T	G/G	A/A	A/A	A/A	A/A	C/C	1	Landrace
PI 428644	Hap4	C/C	C/C	C/C	G/G	G/G	C/C	G/G	T/T	G/G	A/A	A/A	A/A	A/A	C/C	1	Cultivar
PI 57145	Hap4	C/C	C/C	C/C	G/G	G/G	C/C	G/G	T/T	G/G	A/A	A/A	A/A	A/A	C/C	1	Landrace
PI 508396	Hap4	C/C	C/C	C/C	G/G	G/G	C/C	G/G	T/T	G/G	A/A	A/A	A/A	A/A	C/C	1	Cultivar
PI 266142	Hap4	C/C	C/C	C/C	G/G	G/G	C/C	G/G	T/T	G/G	A/A	A/A	A/A	A/A	C/C	1	Cultivar
PI 197115	Hap4	C/C	C/C	C/C	G/G	G/G	C/C	G/G	T/T	G/G	A/A	A/A	A/A	A/A	C/C	1	Cultivar
PI 223151	Hap4	C/C	C/C	C/C	G/G	G/G	C/C	G/G	T/T	G/G	A/A	A/A	A/A	A/A	C/C	3	Uncertain
PI 378455	Hap4	C/C	C/C	C/C	G/G	G/G	C/C	G/G	T/T	G/G	A/A	A/A	A/A	A/A	C/C	1	Landrace
PI 192388	Hap4	C/C	C/C	C/C	G/G	G/G	C/C	G/G	T/T	G/G	A/A	A/A	A/A	A/A	C/C	1	Cultivar
PI 355704	Hap4	C/C	C/C	C/C	G/G	G/G	C/C	G/G	T/T	G/G	A/A	A/A	A/A	A/A	C/C	1	Uncertain
PI 378323	Hap4	C/C	C/C	C/C	G/G	G/G	C/C	G/G	T/T	G/G	A/A	A/A	A/A	A/A	C/C	1	Landrace
PI 361721	Hap4	C/C	C/C	C/C	G/G	G/G	C/C	G/G	T/T	G/G	A/A	A/A	A/A	A/A	C/C	1	Uncertain
PI 351397	Hap4	C/C	C/C	C/C	G/G	G/G	C/C	G/G	T/T	G/G	A/A	A/A	A/A	A/A	C/C	1	Cultivar
CItr 6316	Hap4	C/C	C/C	C/C	G/G	G/G	C/C	G/G	T/T	G/G	A/A	A/A	A/A	A/A	C/C	1	Cultivar
PI 64109	Hap4	C/C	C/C	C/C	G/G	G/G	C/C	G/G	T/T	G/G	A/A	A/A	A/A	A/A	C/C	1	Cultivar
PI 254043	Hap4	C/C	C/C	C/C	G/G	G/G	C/C	G/G	T/T	G/G	A/A	A/A	A/A	A/A	C/C	1	Uncertain
PI 338533	Hap4	C/C	C/C	C/C	G/G	G/G	C/C	G/G	T/T	G/G	A/A	A/A	A/A	A/A	C/C	1	Cultivar
PI 477891	Hap4	C/C	C/C	C/C	G/G	G/G	C/C	G/G	T/T	G/G	A/A	A/A	A/A	A/A	C/C	1	Landrace
PI 117634	Hap5	G/G	C/C	C/C	G/G	G/G	C/C	G/G	T/T	G/G	A/A	A/A	A/A	A/A	C/C	1	Cultivar
PI 559544	Hap5	G/G	C/C	C/C	G/G	G/G	C/C	G/G	T/T	G/G	A/A	A/A	A/A	A/A	C/C	1	Cultivar
PI 210945	Hap5	G/G	C/C	C/C	G/G	G/G	C/C	G/G	T/T	G/G	A/A	A/A	A/A	A/A	C/C	1	Landrace
PI 350727	Hap6	G/G	C/C	G/G	A/A	G/G	C/C	G/G	T/T	G/G	A/A	A/A	A/A	C/C	T/T	1	Landrace
PI 374249	Hap7	C/G	C/C	C/G	G/A	G/G	C/C	G/G	T/T	G/G	A/A	A/A	A/A	C/A	C/C	1	Landrace
PI 64109	Hap7	C/G	C/C	C/G	G/A	G/G	C/C	G/G	T/T	G/G	A/A	A/A	A/A	C/A	C/C	1	Cultivar
PI 157902	Hap8	G/G	G/C	G/G	A/A	A/A	T/T	A/G	A/T	A/G	G/A	T/A	G/A	C/A	T/T	9	Cultivar
PI 352190	Hap9	G/G	G/G	G/G	A/A	A/A	T/T	A/A	A/T	A/G	G/A	T/A	G/A	A/A	C/C	1	Cultivar
PI 352190	Hap10	G/G	G/G	G/G	A/A	A/A	T/T	A/A	A/T	A/G	G/A	T/A	G/A	A/A	C/C	1	Cultivar
CItr 14371	Hap11	G/G	C/C	G/G	A/A	G/G	C/C	A/G	T/T	G/G	A/A	A/A	A/A	A/A	C/C	1	Cultivar
PI 564363	Hap12	G/G	C/C	G/G	A/A	G/G	C/C	G/G	T/T	A/A	A/A	A/A	A/A	A/A	C/C	1	Cultivar
PI 286544	Hap13	G/G	G/G	G/G	A/A	A/A	C/T	A/A	A/A	A/A	G/G	T/T	G/G	C/C	T/T	3	Uncertain
PI 243727	Hap14	G/G	G/G	G/G	A/A	A/A	T/T	G/A	A/A	A/A	G/G	T/T	G/G	C/C	T/T	9	Landrace
PI 445734	Hap14	G/G	G/G	G/G	A/A	A/A	T/T	G/A	A/A	A/A	G/G	T/T	G/G	C/C	T/T	5	Landrace
PI 508396	Hap15	G/C	G/C	G/C	A/G	A/G	T/C	G/G	A/T	G/G	A/A	A/A	A/A	C/A	T/C	1	Cultivar
PI 362178	Hap16	G/G	C/C	G/G	A/A	G/G	C/C	G/G	T/T	G/A	A/G	A/A	A/A	A/C	C/T	1	Cultivar
PI 350148	Hap17	G/G	C/C	G/G	A/A	G/G	C/C	G/G	T/T	G/G	A/A	A/A	A/A	A/A	T/C	1	Landrace
PI 192480	Hap18	G/G	C/C	G/G	A/A	A/G	C/C	G/G	T/T	G/G	A/A	A/A	A/A	A/A	C/C	1	Cultivar
PI 348773	Hap19	G/G	C/G	G/G	A/A	G/A	C/T	A/A	A/A	A/A	G/G	T/T	A/G	A/C	C/T	1	Landrace
PI 192595	Hap20	G/G	C/C	G/G	A/A	G/G	C/C	G/G	T/T	G/G	A/A	A/T	A/G	A/A	C/C	1	Cultivar
PI 111244	Hap21	G/G	G/G	G/G	A/A	A/A	T/T	A/A	A/A	A/A	G/G	T/T	G/G	C/C	C/C	9	Landrace
PI 330558	Hap22	C/G	C/C	C/C	G/G	G/G	C/C	G/G	A/A	A/G	G/A	T/A	G/A	C/C	T/C	1	Uncertain
PI 330558	Hap23	C/G	C/C	C/C	G/G	G/G	C/C	G/G	A/A	A/G	G/A	T/A	G/A	C/C	T/C	1	Uncertain
PI 578040	Hap24	G/G	C/C	C/C	A/A	G/G	C/C	G/G	T/T	G/G	A/A	A/A	A/A	C/C	C/C	3	Cultivar
PI 283865	Hap25	G/G	G/C	G/G	A/A	A/G	T/C	A/A	A/A	A/A	G/G	T/T	G/G	C/C	T/T	9	Cultivar
PI 560637	Hap26	G/G	C/C	G/G	G/G	G/G	C/C	G/G	T/T	G/G	A/A	A/A	A/A	A/A	C/C	1	Landrace

## Sheet: Table S8
Table S8 Haplotypes of TaELD1-1A among the 10+ pangenomes, durum wheat (Svevo) and emmer wheat (Zavitan), and their phenotypes of glume pubescence.
Line	Origin	Info	SNP1	SNP2	SNP3	SNP4	SNP5	SNP6	SNP7	SNP8	SNP9	SNP10	SNP11	SNP12	SNP13	SNP14	Phenotype of glume	Related evidence	Pedigree
-	-	SNPs	Un_150794126	Un_150794195	Un_150794279	Un_150794306	Un_150794343	Un_150794363	Un_150794793	Un_150796177	Un_150796450	Un_150796502	Un_150796682	Un_150796716	Un_150797000	Un_150797118	-	-	-
-	-	REF(CS)	G	C	G	A	G	C	G	T	G	A	A	A	A	C	-	-	-
-	-	ALT	C	G	C	G	A	T	A	A	A	G	T	G	C	T	-	-	-
Chinese Spring (CS)	China	Hap1	G/G	C/C	G/G	A/A	G/G	C/C	G/G	T/T	G/G	A/A	A/A	A/A	A/A	C/C	Lower glume - external surface: smooth	https://npgsweb.ars-grin.gov/gringlobal/accessiondetail?id=1065978	-
Cadenza	UK	Hap1	G/G	C/C	G/G	A/A	G/G	C/C	G/G	T/T	G/G	A/A	A/A	A/A	A/A	C/C	Lower glume - external surface: smooth	https://wheat.agricrops.org/varieties/view/Cadenza	AXONA/TONIC
CDC Stanley	Canada	Hap1	G/G	C/C	G/G	A/A	G/G	C/C	G/G	T/T	G/G	A/A	A/A	A/A	A/A	C/C	Lower glume - external surface: smooth	https://inspection.canada.ca/english/plaveg/pbrpov/cropreport/whe/app00007708e.shtml	CDC Teal//EE8/Kenyon35//AC Barrie
CDC Landmark	Canada	Hap1	G/G	C/C	G/G	A/A	G/G	C/C	G/G	T/T	G/G	A/A	A/A	A/A	A/A	C/C	Lower glume: glabrous to very slightly pubescent	https://inspection.canada.ca/english/plaveg/pbrpov/cropreport/whe/app00010146e.shtml	Unity/Waskada//Alsen/Superb
Claire	UK	Hap1	G/G	C/C	G/G	A/A	G/G	C/C	G/G	T/T	G/G	A/A	A/A	A/A	A/A	C/C	Lower glume - external surface: smooth	https://wheat.agricrops.org/varieties/view/Claire	WASP/FLAME
Jagger	USA	Hap1	G/G	C/C	G/G	A/A	G/G	C/C	G/G	T/T	G/G	A/A	A/A	A/A	A/A	C/C	Lower glume - external surface: smooth	https://npgsweb.ars-grin.gov/gringlobal/accessiondetail?id=1516429	KS-82-W-418/STEPHENS
Julius	Germany	Hap1	G/G	C/C	G/G	A/A	G/G	C/C	G/G	T/T	G/G	A/A	A/A	A/A	A/A	C/C	-	-	Asketis/Drifter
LongReach Lancer	Australia	Hap1	G/G	C/C	G/G	A/A	G/G	C/C	G/G	T/T	G/G	A/A	A/A	A/A	A/A	C/C	Lower glume - external surface: smooth	personal communication with Jingjuan Zhang	VI184/Chara//Chara/3/Lang
Mace	Australia	Hap1	G/G	C/C	G/G	A/A	G/G	C/C	G/G	T/T	G/G	A/A	A/A	A/A	A/A	C/C	Lower glume - external surface: smooth	personal communication with Jingjuan Zhang	WYALKATCHEM/STYLET//WYALKATCHEM
Norin 61	Japan	Hap1	G/G	C/C	G/G	A/A	G/G	C/C	G/G	T/T	G/G	A/A	A/A	A/A	A/A	C/C	Lower glume - external surface: smooth	personal communication with Hirokazu Handa	Fukuoka Komugi 18/Shinchunaga
Paragon	UK	Hap1	G/G	C/C	G/G	A/A	G/G	C/C	G/G	T/T	G/G	A/A	A/A	A/A	A/A	C/C	Lower glume - external surface: smooth	https://wheat.agricrops.org/varieties/view/Paragon	CSW-1724-19-5-69//Axona/Tonic
PI 190962 (spelt wheat)	Central Europe	Hap1	G/G	C/C	G/G	A/A	G/G	C/C	G/G	T/T	G/G	A/A	A/A	A/A	A/A	C/C	Lower glume - external surface: smooth	https://npgsweb.ars-grin.gov/gringlobal/ImgDisplay?taxid=406903	Unknown
Weebill 1	CIMMYT	Hap1	G/G	C/C	G/G	A/A	G/G	C/C	G/G	T/T	G/G	A/A	A/A	A/A	A/A	C/C	-	-	BABAX/AMADINA//BABAX
Svevo	Italian	Hap2	G/G	G/G	G/G	A/A	A/A	T/T	A/A	A/A	A/A	G/G	T/T	G/G	C/C	T/T	Lower glume - external surface:rough, long hairiness	personal communication with Assaf Distelfeld
Zavitan	Israel	Hap3	G/G	C/C	G/G	A/A	G/G	C/C	G/G	T/T	G/G	A/A	A/A	A/A	C/C	C/C	Lower glume - external surface: smooth	personal communication with Assaf Distelfeld
Robigus	UK	Hap3	G/G	C/C	G/G	A/A	G/G	C/C	G/G	T/T	G/G	A/A	A/A	A/A	C/C	C/C	Lower glume - external surface: smooth	https://wheat.agricrops.org/varieties/view/Robigus	1366/Z-836
ArinaLrFor	Switzerland	Hap5	C/C	C/C	C/C	G/G	G/G	C/C	G/G	T/T	G/G	A/A	A/A	A/A	C/C	C/C	Lower glume - external surface: smooth	personal communication with Lamia Aouini and Simon Krattinger	Arina*3/Forno
SY Mattis	France	Hap5	C/C	C/C	C/C	G/G	G/G	C/C	G/G	T/T	G/G	A/A	A/A	A/A	C/C	C/C	-	-	Apache/Intense
